# Supplementary material for: Increased survival of honeybees in the laboratory after simultaneous exposure to low doses of pesticides and bacteria
Source: PLoS One. 2018 Jan 31;13(1):e0191256. doi: 10.1371/journal.pone.0191256 (PMC5791986; doi:10.1371/journal.pone.0191256)
Supplement: S1 Data — (XLSX) [file pone.0191256.s003.xlsx]

## Sheet: lysozyme
CAGE	TREATMENT	LYSOZYME
cage1	C	0
cage1	C	0
cage1	C	0
cage1	C	0
cage 2	C	0
cage 2	C	0
cage 2	C	0
cage 2	C	9.30369
cage3	C	0
cage3	C	0
cage3	C	0
cage3	C	0
cage4	C	0
cage4	C	0
cage4	C	5.72891
cage4	C	0
cage1	MMH	3.10999
cage1	MMH	0
cage1	MMH	38.798
cage1	MMH	7.43644
cage 2	MMH	3.75706
cage 2	MMH	0
cage 2	MMH	0
cage 2	MMH	3.0856
cage3	MMH	0
cage3	MMH	17.2533
cage3	MMH	15.2617
cage3	MMH	2.42944
cage4	MMH	1.85252
cage4	MMH	0
cage4	MMH	5.10071
cage4	MMH	3.08455
cage1	FLY	12.8605
cage1	FLY	0
cage1	FLY	3.75481
cage1	FLY	0
cage 2	FLY	3.84389
cage 2	FLY	0
cage 2	FLY	0
cage 2	FLY	2.57102
cage3	FLY	5.20865
cage3	FLY	2.41356
cage3	FLY	8.79146
cage3	FLY	0
cage4	FLY	0
cage4	FLY	1.95308
cage4	FLY	4.40087
cage4	FLY	11.0932
cage1	THIA	0
cage1	THIA	10.6657
cage1	THIA	0
cage1	THIA	9.30844
cage 2	THIA	0
cage 2	THIA	20.6956
cage 2	THIA	0
cage 2	THIA	2.22699
cage3	THIA	5.25548
cage3	THIA	5.78218
cage3	THIA	8.08301
cage3	THIA	11.5446
cage4	THIA	6.79808
cage4	THIA	0
cage4	THIA	0
cage4	THIA	6.0656
cage1	MMH+THIA	0
cage1	MMH+THIA	4.78452
cage1	MMH+THIA	2.85252
cage1	MMH+THIA	0
cage 2	MMH+THIA	0
cage 2	MMH+THIA	0
cage 2	MMH+THIA	0
cage 2	MMH+THIA	3.29467
cage3	MMH+THIA	0
cage3	MMH+THIA	15.5048
cage3	MMH+THIA	0
cage3	MMH+THIA	0
cage4	MMH+THIA	0
cage4	MMH+THIA	1.28137
cage4	MMH+THIA	0
cage4	MMH+THIA	1.60591
cage1	FLY+THIA	3.39297
cage1	FLY+THIA	0
cage1	FLY+THIA	0
cage1	FLY+THIA	0
cage 2	FLY+THIA	0
cage 2	FLY+THIA	0
cage 2	FLY+THIA	0
cage 2	FLY+THIA	0
cage3	FLY+THIA	0
cage3	FLY+THIA	0
cage3	FLY+THIA	12.1835
cage3	FLY+THIA	19.4014
cage4	FLY+THIA	1.85206
cage4	FLY+THIA	0
cage4	FLY+THIA	0
cage4	FLY+THIA	0
cage1	MMH+FLY	0
cage1	MMH+FLY	0
cage1	MMH+FLY	0
cage1	MMH+FLY	0
cage 2	MMH+FLY	15.8302
cage 2	MMH+FLY	5.39718
cage 2	MMH+FLY	0
cage 2	MMH+FLY	1.16659
cage3	MMH+FLY	0
cage3	MMH+FLY	3.3766
cage3	MMH+FLY	2.27286
cage3	MMH+FLY	3.16184
cage4	MMH+FLY	0.969611
cage4	MMH+FLY	0
cage4	MMH+FLY	4.25643
cage4	MMH+FLY	2.97914
cage1	MMH+FLY+THIA	0
cage1	MMH+FLY+THIA	9.2756
cage1	MMH+FLY+THIA	0
cage1	MMH+FLY+THIA	0
cage 2	MMH+FLY+THIA	0
cage 2	MMH+FLY+THIA	5.95003
cage 2	MMH+FLY+THIA	0
cage 2	MMH+FLY+THIA	0
cage3	MMH+FLY+THIA	13.6044
cage3	MMH+FLY+THIA	4.33267
cage3	MMH+FLY+THIA	2.79354
cage3	MMH+FLY+THIA	3.21604
cage4	MMH+FLY+THIA	0
cage4	MMH+FLY+THIA	0
cage4	MMH+FLY+THIA	0.858394
cage4	MMH+FLY+THIA	6.61321

## Sheet: feeding
treatment	cage	individuals	day	food	foodpercapita
1	1	45	1	2	0.0444444		1= Thia
1	2	45	1	2	0.0444444		2= MMH
1	3	45	1	2	0.0444444		3= FLY
1	4	45	1	2	0.0444444		4= Control
1	1	45	2	2	0.0444444
1	2	45	2	2	0.0444444
1	3	45	2	1.5	0.0333333
1	4	44	2	2	0.0454545
1	1	45	3	1.5	0.0333333
1	2	44	3	2	0.0454545
1	3	45	3	1.5	0.0333333
1	4	44	3	1.5	0.0340909
1	1	45	4	2	0.0444444
1	2	44	4	2	0.0454545
1	3	45	4	1.5	0.0333333
1	4	44	4	2	0.0454545
1	1	45	5	2	0.0444444
1	2	44	5	2.5	0.0568182
1	3	45	5	2	0.0444444
1	4	44	5	2.5	0.0568182
1	1	45	6	2.5	0.0555556
1	2	44	6	2.5	0.0568182
1	3	45	6	2.5	0.0555556
1	4	44	6	2.5	0.0568182
1	1	45	7	2	0.0444444
1	2	44	7	2.5	0.0568182
1	3	45	7	2.5	0.0555556
1	4	42	7	2	0.047619
1	1	44	8	2	0.0454545
1	2	44	8	2	0.0454545
1	3	44	8	2.5	0.0568182
1	4	39	8	2	0.0512821
1	1	43	9	2.5	0.0581395
1	2	44	9	2	0.0454545
1	3	44	9	2	0.0454545
1	4	39	9	2	0.0512821
1	1	42	10	2	0.047619
1	2	44	10	1	0.0227273
1	3	43	10	2	0.0465116
1	4	39	10	1	0.025641
1	1	41	11	1	0.0243902
1	2	44	11	2.5	0.0568182
1	3	43	11	1.5	0.0348837
1	4	39	11	2	0.0512821
2	1	45	1	2	0.0444444
2	2	45	1	2	0.0444444
2	3	45	1	2	0.0444444
2	4	45	1	2.5	0.0555556
2	1	45	2	2	0.0444444
2	2	45	2	2.5	0.0555556
2	3	44	2	2	0.0454545
2	4	45	2	2	0.0444444
2	1	45	3	2	0.0444444
2	2	45	3	2	0.0444444
2	3	44	3	1.5	0.0340909
2	4	45	3	1.5	0.0333333
2	1	45	4	2.5	0.0555556
2	2	45	4	2	0.0444444
2	3	44	4	1.5	0.0340909
2	4	45	4	2	0.0444444
2	1	45	5	2	0.0444444
2	2	44	5	1.5	0.0340909
2	3	44	5	1.5	0.0340909
2	4	44	5	2	0.0454545
2	1	45	6	1.5	0.0333333
2	2	44	6	2.5	0.0568182
2	3	44	6	2.5	0.0568182
2	4	44	6	1.5	0.0340909
2	1	45	7	3	0.0666667
2	2	44	7	2	0.0454545
2	3	43	7	1.5	0.0348837
2	4	43	7	1.5	0.0348837
2	1	44	8	2.5	0.0568182
2	2	43	8	2	0.0465116
2	3	43	8	1.5	0.0348837
2	4	43	8	1.5	0.0348837
2	1	43	9	2.5	0.0581395
2	2	43	9	2.5	0.0581395
2	3	43	9	1.5	0.0348837
2	4	43	9	1.5	0.0348837
2	1	43	10	2	0.0465116
2	2	43	10	1.5	0.0348837
2	3	40	10	1.5	0.0375
2	4	42	10	1	0.0238095
2	1	41	11	1	0.0243902
2	2	42	11	2.5	0.0595238
2	3	39	11	1	0.025641
2	4	42	11	1	0.0238095
3	1	44	1	1.5	0.0340909
3	2	45	1	2	0.0444444
3	3	45	1	2	0.0444444
3	4	45	1	1.5	0.0333333
3	1	44	2	1	0.0227273
3	2	44	2	1.5	0.0340909
3	3	45	2	1.5	0.0333333
3	4	45	2	1.5	0.0333333
3	1	43	3	2	0.0465116
3	2	44	3	2	0.0454545
3	3	45	3	1.5	0.0333333
3	4	45	3	1.5	0.0333333
3	1	43	4	1.5	0.0348837
3	2	43	4	2	0.0465116
3	3	45	4	2	0.0444444
3	4	45	4	1.5	0.0333333
3	1	43	5	2	0.0465116
3	2	43	5	1.5	0.0348837
3	3	43	5	1.5	0.0348837
3	4	45	5	1.5	0.0333333
3	1	43	6	1.5	0.0348837
3	2	43	6	2.5	0.0581395
3	3	43	6	1.5	0.0348837
3	4	45	6	1.5	0.0333333
3	1	43	7	1.5	0.0348837
3	2	43	7	2.5	0.0581395
3	3	43	7	1.5	0.0348837
3	4	45	7	1.5	0.0333333
3	1	43	8	1.5	0.0348837
3	2	42	8	1.5	0.0357143
3	3	43	8	1.5	0.0348837
3	4	45	8	1	0.0222222
3	1	43	9	1.5	0.0348837
3	2	42	9	1.5	0.0357143
3	3	43	9	1	0.0232558
3	4	44	9	1.5	0.0340909
3	1	43	10	1.5	0.0348837
3	2	42	10	1	0.0238095
3	3	41	10	1.5	0.0365854
3	4	44	10	1	0.0227273
3	1	43	11	1.5	0.0348837
3	2	42	11	2	0.047619
3	3	41	11	1	0.0243902
3	4	43	11	1	0.0232558
4	1	45	1	2.5	0.0555556
4	2	45	1	3	0.0666667
4	3	45	1	2.5	0.0555556
4	4	44	1	1.5	0.0340909
4	1	44	2	2	0.0454545
4	2	45	2	2	0.0444444
4	3	43	2	2.5	0.0581395
4	4	42	2	1.5	0.0357143
4	1	44	3	2	0.0454545
4	2	45	3	2.5	0.0555556
4	3	43	3	3	0.0697674
4	4	41	3	1.5	0.0365854
4	1	43	4	2	0.0465116
4	2	45	4	2	0.0444444
4	3	43	4	3	0.0697674
4	4	41	4	1.5	0.0365854
4	1	43	5	1.5	0.0348837
4	2	45	5	2.5	0.0555556
4	3	42	5	3	0.0714286
4	4	41	5	1	0.0243902
4	1	43	6	2.5	0.0581395
4	2	45	6	2.5	0.0555556
4	3	42	6	2.5	0.0595238
4	4	41	6	1	0.0243902
4	1	43	7	2	0.0465116
4	2	45	7	2	0.0444444
4	3	42	7	3	0.0714286
4	4	41	7	1	0.0243902
4	1	42	8	2	0.047619
4	2	44	8	2.5	0.0568182
4	3	40	8	2.5	0.0625
4	4	41	8	1.5	0.0365854
4	1	42	9	2	0.047619
4	2	44	9	3	0.0681818
4	3	37	9	3	0.0810811
4	4	40	9	1	0.025
4	1	42	10	2.5	0.0595238
4	2	43	10	2	0.0465116
4	3	35	10	2.5	0.0714286
4	4	40	10	1	0.025
4	1	41	11	1	0.0243902
4	2	42	11	1	0.0238095
4	3	34	11	1.5	0.0441176
4	4	40	11	3	0.075
12	1	45	1	2	0.0444444
12	2	44	1	1.5	0.0340909
12	3	45	1	1.5	0.0333333
12	4	45	1	2	0.0444444
12	1	44	2	2.5	0.0568182
12	2	44	2	1.5	0.0340909
12	3	45	2	2	0.0444444
12	4	45	2	2	0.0444444
12	1	44	3	2	0.0454545
12	2	44	3	1.5	0.0340909
12	3	45	3	1.5	0.0333333
12	4	45	3	2	0.0444444
12	1	44	4	2	0.0454545
12	2	43	4	2.5	0.0581395
12	3	45	4	1.5	0.0333333
12	4	45	4	2	0.0444444
12	1	44	5	2	0.0454545
12	2	43	5	2	0.0465116
12	3	45	5	1.5	0.0333333
12	4	44	5	2.5	0.0568182
12	1	44	6	2.5	0.0568182
12	2	41	6	2	0.0487805
12	3	45	6	2	0.0444444
12	4	44	6	2.5	0.0568182
12	1	43	7	3	0.0697674
12	2	39	7	2	0.0512821
12	3	45	7	2.5	0.0555556
12	4	44	7	2	0.0454545
12	1	41	8	2	0.0487805
12	2	39	8	2	0.0512821
12	3	45	8	2	0.0444444
12	4	43	8	2	0.0465116
12	1	39	9	2	0.0512821
12	2	39	9	1.5	0.0384615
12	3	45	9	1.5	0.0333333
12	4	43	9	2.5	0.0581395
12	1	38	10	2	0.0526316
12	2	39	10	1	0.025641
12	3	44	10	2.5	0.0568182
12	4	42	10	1	0.0238095
12	1	37	11	1	0.027027
12	2	38	11	1	0.0263158
12	3	44	11	1.5	0.0340909
12	4	42	11	2	0.047619
13	1	45	1	2	0.0444444
13	2	45	1	2	0.0444444
13	3	45	1	1.5	0.0333333
13	4	45	1	1	0.0222222
13	1	45	2	1.5	0.0333333
13	2	45	2	1.5	0.0333333
13	3	45	2	1.5	0.0333333
13	4	45	2	1.5	0.0333333
13	1	45	3	1.5	0.0333333
13	2	44	3	1.5	0.0340909
13	3	45	3	1	0.0222222
13	4	45	3	1.5	0.0333333
13	1	45	4	1.5	0.0333333
13	2	44	4	1.5	0.0340909
13	3	45	4	1.5	0.0333333
13	4	45	4	1.5	0.0333333
13	1	45	5	1.5	0.0333333
13	2	44	5	1.5	0.0340909
13	3	45	5	1.5	0.0333333
13	4	45	5	1.5	0.0333333
13	1	45	6	1.5	0.0333333
13	2	44	6	1	0.0227273
13	3	44	6	2	0.0454545
13	4	45	6	2	0.0444444
13	1	45	7	1.5	0.0333333
13	2	44	7	1.5	0.0340909
13	3	44	7	1.5	0.0340909
13	4	45	7	1.5	0.0333333
13	1	45	8	1.5	0.0333333
13	2	44	8	1	0.0227273
13	3	44	8	2	0.0454545
13	4	45	8	1.5	0.0333333
13	1	45	9	1.5	0.0333333
13	2	44	9	1.5	0.0340909
13	3	44	9	1.5	0.0340909
13	4	45	9	1.5	0.0333333
13	1	45	10	1	0.0222222
13	2	43	10	1.5	0.0348837
13	3	44	10	2	0.0454545
13	4	45	10	1.5	0.0333333
13	1	45	11	1	0.0222222
13	2	41	11	1	0.0243902
13	3	43	11	1.5	0.0348837
13	4	44	11	1.5	0.0340909
23	1	45	1	1.5	0.0333333
23	2	45	1	1.5	0.0333333
23	3	45	1	2	0.0444444
23	4	44	1	1	0.0227273
23	1	45	2	1	0.0222222
23	2	45	2	1.5	0.0333333
23	3	45	2	1.5	0.0333333
23	4	44	2	1.5	0.0340909
23	1	45	3	2	0.0444444
23	2	45	3	1.5	0.0333333
23	3	45	3	1	0.0222222
23	4	44	3	1.5	0.0340909
23	1	45	4	1.5	0.0333333
23	2	45	4	1.5	0.0333333
23	3	45	4	2	0.0444444
23	4	44	4	1.5	0.0340909
23	1	45	5	2	0.0444444
23	2	45	5	1.5	0.0333333
23	3	45	5	1.5	0.0333333
23	4	43	5	1.5	0.0348837
23	1	45	6	1.5	0.0333333
23	2	45	6	2	0.0444444
23	3	45	6	2	0.0444444
23	4	41	6	1.5	0.0365854
23	1	45	7	1	0.0222222
23	2	45	7	1.5	0.0333333
23	3	45	7	2	0.0444444
23	4	41	7	1	0.0243902
23	1	45	8	1	0.0222222
23	2	45	8	1.5	0.0333333
23	3	45	8	1.5	0.0333333
23	4	41	8	1.5	0.0365854
23	1	45	9	1.5	0.0333333
23	2	45	9	1.5	0.0333333
23	3	45	9	1.5	0.0333333
23	4	40	9	1	0.025
23	1	45	10	1	0.0222222
23	2	45	10	1.5	0.0333333
23	3	45	10	1.5	0.0333333
23	4	41	10	1	0.0243902
23	1	45	11	2	0.0444444
23	2	45	11	2	0.0444444
23	3	45	11	1	0.0222222
23	4	40	11	1	0.025
123	1	45	1	1.5	0.0333333
123	2	45	1	1.5	0.0333333
123	3	44	1	1.5	0.0340909
123	4	45	1	1.5	0.0333333
123	1	45	2	2	0.0444444
123	2	45	2	1.5	0.0333333
123	3	44	2	1	0.0227273
123	4	45	2	1.5	0.0333333
123	1	45	3	1.5	0.0333333
123	2	45	3	1.5	0.0333333
123	3	44	3	1.5	0.0340909
123	4	45	3	1.5	0.0333333
123	1	45	4	1.5	0.0333333
123	2	45	4	2	0.0444444
123	3	44	4	2	0.0454545
123	4	45	4	1	0.0222222
123	1	45	5	1.5	0.0333333
123	2	45	5	1.5	0.0333333
123	3	43	5	1.5	0.0348837
123	4	45	5	1.5	0.0333333
123	1	45	6	1.5	0.0333333
123	2	45	6	2	0.0444444
123	3	43	6	2	0.0465116
123	4	45	6	1.5	0.0333333
123	1	45	7	1.5	0.0333333
123	2	45	7	1.5	0.0333333
123	3	43	7	1.5	0.0348837
123	4	45	7	1	0.0222222
123	1	45	8	2	0.0444444
123	2	44	8	1.5	0.0340909
123	3	43	8	2.5	0.0581395
123	4	45	8	1.5	0.0333333
123	1	44	9	2	0.0454545
123	2	44	9	1.5	0.0340909
123	3	43	9	1.5	0.0348837
123	4	45	9	1.5	0.0333333
123	1	44	10	1.5	0.0340909
123	2	43	10	1.5	0.0348837
123	3	43	10	2	0.0465116
123	4	45	10	1.5	0.0333333
123	1	44	11	1	0.0227273
123	2	43	11	1.5	0.0348837
123	3	43	11	1.5	0.0348837
123	4	45	11	1.5	0.0333333

## Sheet: survival
treatment	hours	status
MMH	48	0
MMH	72	0
MMH	168	0
MMH	168	0
MMH	192	0
MMH	192	0
MMH	192	0
MMH	192	0
MMH	192	0
MMH	216	0
MMH	240	0
MMH	240	0
MMH	264	0
MMH	288	1
MMH	288	1
MMH	288	1
MMH	288	1
MMH	288	1
MMH	288	1
MMH	288	1
MMH	288	1
MMH	288	1
MMH	288	1
MMH	288	1
MMH	288	1
MMH	288	1
MMH	288	1
MMH	288	1
MMH	288	1
MMH	288	1
MMH	288	1
MMH	288	1
MMH	288	1
MMH	288	1
MMH	288	1
MMH	288	1
MMH	288	1
MMH	288	1
MMH	288	1
MMH	288	1
MMH	288	1
MMH	288	1
MMH	288	1
MMH	288	1
MMH	288	1
MMH	288	1
MMH	288	1
MMH	288	1
MMH	288	1
MMH	288	1
MMH	288	1
MMH	288	1
MMH	288	1
MMH	288	1
MMH	288	1
MMH	288	1
MMH	288	1
MMH	288	1
MMH	288	1
MMH	288	1
MMH	288	1
MMH	288	1
MMH	288	1
MMH	288	1
MMH	288	1
MMH	288	1
MMH	288	1
MMH	288	1
MMH	288	1
MMH	288	1
MMH	288	1
MMH	288	1
MMH	288	1
MMH	288	1
MMH	288	1
MMH	288	1
MMH	288	1
MMH	288	1
MMH	288	1
MMH	288	1
MMH	288	1
MMH	288	1
MMH	288	1
MMH	288	1
MMH	288	1
MMH	288	1
MMH	288	1
MMH	288	1
MMH	288	1
MMH	288	1
MMH	288	1
MMH	288	1
MMH	288	1
MMH	288	1
MMH	288	1
MMH	288	1
MMH	288	1
MMH	288	1
MMH	288	1
MMH	288	1
MMH	288	1
MMH	288	1
MMH	288	1
MMH	288	1
MMH	288	1
MMH	288	1
MMH	288	1
MMH	288	1
MMH	288	1
MMH	288	1
MMH	288	1
MMH	288	1
MMH	288	1
MMH	288	1
MMH	288	1
MMH	288	1
MMH	288	1
MMH	288	1
MMH	288	1
MMH	288	1
MMH	288	1
MMH	288	1
MMH	288	1
MMH	288	1
MMH	288	1
MMH	288	1
MMH	288	1
MMH	288	1
MMH	288	1
MMH	288	1
MMH	288	1
MMH	288	1
MMH	288	1
MMH	288	1
MMH	288	1
MMH	288	1
MMH	288	1
MMH	288	1
MMH	288	1
MMH	288	1
MMH	288	1
MMH	288	1
MMH	288	1
MMH	288	1
MMH	288	1
MMH	288	1
MMH	288	1
MMH	288	1
MMH	288	1
MMH	288	1
MMH	288	1
MMH	288	1
MMH	288	1
MMH	288	1
MMH	288	1
MMH	288	1
MMH	288	1
MMH	288	1
MMH	288	1
MMH	288	1
MMH	288	1
MMH	288	1
MMH	288	1
MMH	288	1
MMH	288	1
MMH	288	1
MMH	288	1
MMH	288	1
MMH	288	1
MMH	288	1
MMH	288	1
MMH	288	1
MMH	288	1
MMH	288	1
MMH	288	1
MMH	288	1
MMH	288	1
MMH	288	1
MMH	288	1
MMH	288	1
FLY	48	0
FLY	120	0
FLY	120	0
FLY	168	0
FLY	168	0
FLY	192	0
FLY	192	0
FLY	216	0
FLY	240	0
FLY	240	0
FLY	240	0
FLY	240	0
FLY	264	0
FLY	264	0
FLY	264	0
FLY	264	0
FLY	288	1
FLY	288	1
FLY	288	1
FLY	288	1
FLY	288	1
FLY	288	1
FLY	288	1
FLY	288	1
FLY	288	1
FLY	288	1
FLY	288	1
FLY	288	1
FLY	288	1
FLY	288	1
FLY	288	1
FLY	288	1
FLY	288	1
FLY	288	1
FLY	288	1
FLY	288	1
FLY	288	1
FLY	288	1
FLY	288	1
FLY	288	1
FLY	288	1
FLY	288	1
FLY	288	1
FLY	288	1
FLY	288	1
FLY	288	1
FLY	288	1
FLY	288	1
FLY	288	1
FLY	288	1
FLY	288	1
FLY	288	1
FLY	288	1
FLY	288	1
FLY	288	1
FLY	288	1
FLY	288	1
FLY	288	1
FLY	288	1
FLY	288	1
FLY	288	1
FLY	288	1
FLY	288	1
FLY	288	1
FLY	288	1
FLY	288	1
FLY	288	1
FLY	288	1
FLY	288	1
FLY	288	1
FLY	288	1
FLY	288	1
FLY	288	1
FLY	288	1
FLY	288	1
FLY	288	1
FLY	288	1
FLY	288	1
FLY	288	1
FLY	288	1
FLY	288	1
FLY	288	1
FLY	288	1
FLY	288	1
FLY	288	1
FLY	288	1
FLY	288	1
FLY	288	1
FLY	288	1
FLY	288	1
FLY	288	1
FLY	288	1
FLY	288	1
FLY	288	1
FLY	288	1
FLY	288	1
FLY	288	1
FLY	288	1
FLY	288	1
FLY	288	1
FLY	288	1
FLY	288	1
FLY	288	1
FLY	288	1
FLY	288	1
FLY	288	1
FLY	288	1
FLY	288	1
FLY	288	1
FLY	288	1
FLY	288	1
FLY	288	1
FLY	288	1
FLY	288	1
FLY	288	1
FLY	288	1
FLY	288	1
FLY	288	1
FLY	288	1
FLY	288	1
FLY	288	1
FLY	288	1
FLY	288	1
FLY	288	1
FLY	288	1
FLY	288	1
FLY	288	1
FLY	288	1
FLY	288	1
FLY	288	1
FLY	288	1
FLY	288	1
FLY	288	1
FLY	288	1
FLY	288	1
FLY	288	1
FLY	288	1
FLY	288	1
FLY	288	1
FLY	288	1
FLY	288	1
FLY	288	1
FLY	288	1
FLY	288	1
FLY	288	1
FLY	288	1
FLY	288	1
FLY	288	1
FLY	288	1
FLY	288	1
FLY	288	1
FLY	288	1
FLY	288	1
FLY	288	1
FLY	288	1
FLY	288	1
FLY	288	1
FLY	288	1
FLY	288	1
FLY	288	1
FLY	288	1
FLY	288	1
FLY	288	1
FLY	288	1
FLY	288	1
FLY	288	1
FLY	288	1
FLY	288	1
FLY	288	1
FLY	288	1
FLY	288	1
FLY	288	1
FLY	288	1
FLY	288	1
FLY	288	1
FLY	288	1
FLY	288	1
FLY	288	1
FLY	288	1
FLY	288	1
THIA	24	0
THIA	48	0
THIA	72	0
THIA	96	0
THIA	120	0
THIA	120	0
THIA	192	0
THIA	216	0
THIA	240	0
THIA	240	0
THIA	264	0
THIA	288	1
THIA	288	1
THIA	288	1
THIA	288	1
THIA	288	1
THIA	288	1
THIA	288	1
THIA	288	1
THIA	288	1
THIA	288	1
THIA	288	1
THIA	288	1
THIA	288	1
THIA	288	1
THIA	288	1
THIA	288	1
THIA	288	1
THIA	288	1
THIA	288	1
THIA	288	1
THIA	288	1
THIA	288	1
THIA	288	1
THIA	288	1
THIA	288	1
THIA	288	1
THIA	288	1
THIA	288	1
THIA	288	1
THIA	288	1
THIA	288	1
THIA	288	1
THIA	288	1
THIA	288	1
THIA	288	1
THIA	288	1
THIA	288	1
THIA	288	1
THIA	288	1
THIA	288	1
THIA	288	1
THIA	288	1
THIA	288	1
THIA	288	1
THIA	288	1
THIA	288	1
THIA	288	1
THIA	288	1
THIA	288	1
THIA	288	1
THIA	288	1
THIA	288	1
THIA	288	1
THIA	288	1
THIA	288	1
THIA	288	1
THIA	288	1
THIA	288	1
THIA	288	1
THIA	288	1
THIA	288	1
THIA	288	1
THIA	288	1
THIA	288	1
THIA	288	1
THIA	288	1
THIA	288	1
THIA	288	1
THIA	288	1
THIA	288	1
THIA	288	1
THIA	288	1
THIA	288	1
THIA	288	1
THIA	288	1
THIA	288	1
THIA	288	1
THIA	288	1
THIA	288	1
THIA	288	1
THIA	288	1
THIA	288	1
THIA	288	1
THIA	288	1
THIA	288	1
THIA	288	1
THIA	288	1
THIA	288	1
THIA	288	1
THIA	288	1
THIA	288	1
THIA	288	1
THIA	288	1
THIA	288	1
THIA	288	1
THIA	288	1
THIA	288	1
THIA	288	1
THIA	288	1
THIA	288	1
THIA	288	1
THIA	288	1
THIA	288	1
THIA	288	1
THIA	288	1
THIA	288	1
THIA	288	1
THIA	288	1
THIA	288	1
THIA	288	1
THIA	288	1
THIA	288	1
THIA	288	1
THIA	288	1
THIA	288	1
THIA	288	1
THIA	288	1
THIA	288	1
THIA	288	1
THIA	288	1
THIA	288	1
THIA	288	1
THIA	288	1
THIA	288	1
THIA	288	1
THIA	288	1
THIA	288	1
THIA	288	1
THIA	288	1
THIA	288	1
THIA	288	1
THIA	288	1
THIA	288	1
THIA	288	1
THIA	288	1
THIA	288	1
THIA	288	1
THIA	288	1
THIA	288	1
THIA	288	1
THIA	288	1
THIA	288	1
THIA	288	1
THIA	288	1
THIA	288	1
THIA	288	1
THIA	288	1
THIA	288	1
THIA	288	1
THIA	288	1
THIA	288	1
THIA	288	1
THIA	288	1
THIA	288	1
THIA	288	1
THIA	288	1
THIA	288	1
THIA	288	1
THIA	288	1
THIA	288	1
THIA	288	1
THIA	288	1
THIA	288	1
THIA	288	1
THIA	288	1
THIA	288	1
THIA	288	1
THIA	288	1
THIA	288	1
M+F	24	0
M+F	48	0
M+F	96	0
M+F	120	0
M+F	144	0
M+F	144	0
M+F	168	0
M+F	168	0
M+F	168	0
M+F	192	0
M+F	192	0
M+F	192	0
M+F	216	0
M+F	216	0
M+F	240	0
M+F	240	0
M+F	240	0
M+F	264	0
M+F	264	0
M+F	288	1
M+F	288	1
M+F	288	1
M+F	288	1
M+F	288	1
M+F	288	1
M+F	288	1
M+F	288	1
M+F	288	1
M+F	288	1
M+F	288	1
M+F	288	1
M+F	288	1
M+F	288	1
M+F	288	1
M+F	288	1
M+F	288	1
M+F	288	1
M+F	288	1
M+F	288	1
M+F	288	1
M+F	288	1
M+F	288	1
M+F	288	1
M+F	288	1
M+F	288	1
M+F	288	1
M+F	288	1
M+F	288	1
M+F	288	1
M+F	288	1
M+F	288	1
M+F	288	1
M+F	288	1
M+F	288	1
M+F	288	1
M+F	288	1
M+F	288	1
M+F	288	1
M+F	288	1
M+F	288	1
M+F	288	1
M+F	288	1
M+F	288	1
M+F	288	1
M+F	288	1
M+F	288	1
M+F	288	1
M+F	288	1
M+F	288	1
M+F	288	1
M+F	288	1
M+F	288	1
M+F	288	1
M+F	288	1
M+F	288	1
M+F	288	1
M+F	288	1
M+F	288	1
M+F	288	1
M+F	288	1
M+F	288	1
M+F	288	1
M+F	288	1
M+F	288	1
M+F	288	1
M+F	288	1
M+F	288	1
M+F	288	1
M+F	288	1
M+F	288	1
M+F	288	1
M+F	288	1
M+F	288	1
M+F	288	1
M+F	288	1
M+F	288	1
M+F	288	1
M+F	288	1
M+F	288	1
M+F	288	1
M+F	288	1
M+F	288	1
M+F	288	1
M+F	288	1
M+F	288	1
M+F	288	1
M+F	288	1
M+F	288	1
M+F	288	1
M+F	288	1
M+F	288	1
M+F	288	1
M+F	288	1
M+F	288	1
M+F	288	1
M+F	288	1
M+F	288	1
M+F	288	1
M+F	288	1
M+F	288	1
M+F	288	1
M+F	288	1
M+F	288	1
M+F	288	1
M+F	288	1
M+F	288	1
M+F	288	1
M+F	288	1
M+F	288	1
M+F	288	1
M+F	288	1
M+F	288	1
M+F	288	1
M+F	288	1
M+F	288	1
M+F	288	1
M+F	288	1
M+F	288	1
M+F	288	1
M+F	288	1
M+F	288	1
M+F	288	1
M+F	288	1
M+F	288	1
M+F	288	1
M+F	288	1
M+F	288	1
M+F	288	1
M+F	288	1
M+F	288	1
M+F	288	1
M+F	288	1
M+F	288	1
M+F	288	1
M+F	288	1
M+F	288	1
M+F	288	1
M+F	288	1
M+F	288	1
M+F	288	1
M+F	288	1
M+F	288	1
M+F	288	1
M+F	288	1
M+F	288	1
M+F	288	1
M+F	288	1
M+F	288	1
M+F	288	1
M+F	288	1
M+F	288	1
M+F	288	1
M+F	288	1
M+F	288	1
M+F	288	1
M+F	288	1
M+F	288	1
M+F	288	1
M+F	288	1
M+F	288	1
M+T	72	0
M+T	144	0
M+T	240	0
M+T	264	0
M+T	264	0
M+T	264	0
M+T	264	0
M+T	288	1
M+T	288	1
M+T	288	1
M+T	288	1
M+T	288	1
M+T	288	1
M+T	288	1
M+T	288	1
M+T	288	1
M+T	288	1
M+T	288	1
M+T	288	1
M+T	288	1
M+T	288	1
M+T	288	1
M+T	288	1
M+T	288	1
M+T	288	1
M+T	288	1
M+T	288	1
M+T	288	1
M+T	288	1
M+T	288	1
M+T	288	1
M+T	288	1
M+T	288	1
M+T	288	1
M+T	288	1
M+T	288	1
M+T	288	1
M+T	288	1
M+T	288	1
M+T	288	1
M+T	288	1
M+T	288	1
M+T	288	1
M+T	288	1
M+T	288	1
M+T	288	1
M+T	288	1
M+T	288	1
M+T	288	1
M+T	288	1
M+T	288	1
M+T	288	1
M+T	288	1
M+T	288	1
M+T	288	1
M+T	288	1
M+T	288	1
M+T	288	1
M+T	288	1
M+T	288	1
M+T	288	1
M+T	288	1
M+T	288	1
M+T	288	1
M+T	288	1
M+T	288	1
M+T	288	1
M+T	288	1
M+T	288	1
M+T	288	1
M+T	288	1
M+T	288	1
M+T	288	1
M+T	288	1
M+T	288	1
M+T	288	1
M+T	288	1
M+T	288	1
M+T	288	1
M+T	288	1
M+T	288	1
M+T	288	1
M+T	288	1
M+T	288	1
M+T	288	1
M+T	288	1
M+T	288	1
M+T	288	1
M+T	288	1
M+T	288	1
M+T	288	1
M+T	288	1
M+T	288	1
M+T	288	1
M+T	288	1
M+T	288	1
M+T	288	1
M+T	288	1
M+T	288	1
M+T	288	1
M+T	288	1
M+T	288	1
M+T	288	1
M+T	288	1
M+T	288	1
M+T	288	1
M+T	288	1
M+T	288	1
M+T	288	1
M+T	288	1
M+T	288	1
M+T	288	1
M+T	288	1
M+T	288	1
M+T	288	1
M+T	288	1
M+T	288	1
M+T	288	1
M+T	288	1
M+T	288	1
M+T	288	1
M+T	288	1
M+T	288	1
M+T	288	1
M+T	288	1
M+T	288	1
M+T	288	1
M+T	288	1
M+T	288	1
M+T	288	1
M+T	288	1
M+T	288	1
M+T	288	1
M+T	288	1
M+T	288	1
M+T	288	1
M+T	288	1
M+T	288	1
M+T	288	1
M+T	288	1
M+T	288	1
M+T	288	1
M+T	288	1
M+T	288	1
M+T	288	1
M+T	288	1
M+T	288	1
M+T	288	1
M+T	288	1
M+T	288	1
M+T	288	1
M+T	288	1
M+T	288	1
M+T	288	1
M+T	288	1
M+T	288	1
M+T	288	1
M+T	288	1
M+T	288	1
M+T	288	1
M+T	288	1
M+T	288	1
M+T	288	1
M+T	288	1
M+T	288	1
M+T	288	1
M+T	288	1
M+T	288	1
M+T	288	1
M+T	288	1
M+T	288	1
M+T	288	1
M+T	288	1
M+T	288	1
M+T	288	1
M+T	288	1
M+T	288	1
M+T	288	1
M+T	288	1
M+T	288	1
F+T	24	0
F+T	120	0
F+T	144	0
F+T	144	0
F+T	216	0
F+T	264	0
F+T	288	1
F+T	288	1
F+T	288	1
F+T	288	1
F+T	288	1
F+T	288	1
F+T	288	1
F+T	288	1
F+T	288	1
F+T	288	1
F+T	288	1
F+T	288	1
F+T	288	1
F+T	288	1
F+T	288	1
F+T	288	1
F+T	288	1
F+T	288	1
F+T	288	1
F+T	288	1
F+T	288	1
F+T	288	1
F+T	288	1
F+T	288	1
F+T	288	1
F+T	288	1
F+T	288	1
F+T	288	1
F+T	288	1
F+T	288	1
F+T	288	1
F+T	288	1
F+T	288	1
F+T	288	1
F+T	288	1
F+T	288	1
F+T	288	1
F+T	288	1
F+T	288	1
F+T	288	1
F+T	288	1
F+T	288	1
F+T	288	1
F+T	288	1
F+T	288	1
F+T	288	1
F+T	288	1
F+T	288	1
F+T	288	1
F+T	288	1
F+T	288	1
F+T	288	1
F+T	288	1
F+T	288	1
F+T	288	1
F+T	288	1
F+T	288	1
F+T	288	1
F+T	288	1
F+T	288	1
F+T	288	1
F+T	288	1
F+T	288	1
F+T	288	1
F+T	288	1
F+T	288	1
F+T	288	1
F+T	288	1
F+T	288	1
F+T	288	1
F+T	288	1
F+T	288	1
F+T	288	1
F+T	288	1
F+T	288	1
F+T	288	1
F+T	288	1
F+T	288	1
F+T	288	1
F+T	288	1
F+T	288	1
F+T	288	1
F+T	288	1
F+T	288	1
F+T	288	1
F+T	288	1
F+T	288	1
F+T	288	1
F+T	288	1
F+T	288	1
F+T	288	1
F+T	288	1
F+T	288	1
F+T	288	1
F+T	288	1
F+T	288	1
F+T	288	1
F+T	288	1
F+T	288	1
F+T	288	1
F+T	288	1
F+T	288	1
F+T	288	1
F+T	288	1
F+T	288	1
F+T	288	1
F+T	288	1
F+T	288	1
F+T	288	1
F+T	288	1
F+T	288	1
F+T	288	1
F+T	288	1
F+T	288	1
F+T	288	1
F+T	288	1
F+T	288	1
F+T	288	1
F+T	288	1
F+T	288	1
F+T	288	1
F+T	288	1
F+T	288	1
F+T	288	1
F+T	288	1
F+T	288	1
F+T	288	1
F+T	288	1
F+T	288	1
F+T	288	1
F+T	288	1
F+T	288	1
F+T	288	1
F+T	288	1
F+T	288	1
F+T	288	1
F+T	288	1
F+T	288	1
F+T	288	1
F+T	288	1
F+T	288	1
F+T	288	1
F+T	288	1
F+T	288	1
F+T	288	1
F+T	288	1
F+T	288	1
F+T	288	1
F+T	288	1
F+T	288	1
F+T	288	1
F+T	288	1
F+T	288	1
F+T	288	1
F+T	288	1
F+T	288	1
F+T	288	1
F+T	288	1
F+T	288	1
F+T	288	1
F+T	288	1
F+T	288	1
F+T	288	1
F+T	288	1
F+T	288	1
F+T	288	1
F+T	288	1
F+T	288	1
F+T	288	1
F+T	288	1
F+T	288	1
F+T	288	1
F+T	288	1
F+T	288	1
M+F+T	24	0
M+F+T	120	0
M+F+T	192	0
M+F+T	216	0
M+F+T	240	0
M+F+T	288	1
M+F+T	288	1
M+F+T	288	1
M+F+T	288	1
M+F+T	288	1
M+F+T	288	1
M+F+T	288	1
M+F+T	288	1
M+F+T	288	1
M+F+T	288	1
M+F+T	288	1
M+F+T	288	1
M+F+T	288	1
M+F+T	288	1
M+F+T	288	1
M+F+T	288	1
M+F+T	288	1
M+F+T	288	1
M+F+T	288	1
M+F+T	288	1
M+F+T	288	1
M+F+T	288	1
M+F+T	288	1
M+F+T	288	1
M+F+T	288	1
M+F+T	288	1
M+F+T	288	1
M+F+T	288	1
M+F+T	288	1
M+F+T	288	1
M+F+T	288	1
M+F+T	288	1
M+F+T	288	1
M+F+T	288	1
M+F+T	288	1
M+F+T	288	1
M+F+T	288	1
M+F+T	288	1
M+F+T	288	1
M+F+T	288	1
M+F+T	288	1
M+F+T	288	1
M+F+T	288	1
M+F+T	288	1
M+F+T	288	1
M+F+T	288	1
M+F+T	288	1
M+F+T	288	1
M+F+T	288	1
M+F+T	288	1
M+F+T	288	1
M+F+T	288	1
M+F+T	288	1
M+F+T	288	1
M+F+T	288	1
M+F+T	288	1
M+F+T	288	1
M+F+T	288	1
M+F+T	288	1
M+F+T	288	1
M+F+T	288	1
M+F+T	288	1
M+F+T	288	1
M+F+T	288	1
M+F+T	288	1
M+F+T	288	1
M+F+T	288	1
M+F+T	288	1
M+F+T	288	1
M+F+T	288	1
M+F+T	288	1
M+F+T	288	1
M+F+T	288	1
M+F+T	288	1
M+F+T	288	1
M+F+T	288	1
M+F+T	288	1
M+F+T	288	1
M+F+T	288	1
M+F+T	288	1
M+F+T	288	1
M+F+T	288	1
M+F+T	288	1
M+F+T	288	1
M+F+T	288	1
M+F+T	288	1
M+F+T	288	1
M+F+T	288	1
M+F+T	288	1
M+F+T	288	1
M+F+T	288	1
M+F+T	288	1
M+F+T	288	1
M+F+T	288	1
M+F+T	288	1
M+F+T	288	1
M+F+T	288	1
M+F+T	288	1
M+F+T	288	1
M+F+T	288	1
M+F+T	288	1
M+F+T	288	1
M+F+T	288	1
M+F+T	288	1
M+F+T	288	1
M+F+T	288	1
M+F+T	288	1
M+F+T	288	1
M+F+T	288	1
M+F+T	288	1
M+F+T	288	1
M+F+T	288	1
M+F+T	288	1
M+F+T	288	1
M+F+T	288	1
M+F+T	288	1
M+F+T	288	1
M+F+T	288	1
M+F+T	288	1
M+F+T	288	1
M+F+T	288	1
M+F+T	288	1
M+F+T	288	1
M+F+T	288	1
M+F+T	288	1
M+F+T	288	1
M+F+T	288	1
M+F+T	288	1
M+F+T	288	1
M+F+T	288	1
M+F+T	288	1
M+F+T	288	1
M+F+T	288	1
M+F+T	288	1
M+F+T	288	1
M+F+T	288	1
M+F+T	288	1
M+F+T	288	1
M+F+T	288	1
M+F+T	288	1
M+F+T	288	1
M+F+T	288	1
M+F+T	288	1
M+F+T	288	1
M+F+T	288	1
M+F+T	288	1
M+F+T	288	1
M+F+T	288	1
M+F+T	288	1
M+F+T	288	1
M+F+T	288	1
M+F+T	288	1
M+F+T	288	1
M+F+T	288	1
M+F+T	288	1
M+F+T	288	1
M+F+T	288	1
M+F+T	288	1
M+F+T	288	1
M+F+T	288	1
M+F+T	288	1
M+F+T	288	1
M+F+T	288	1
M+F+T	288	1
M+F+T	288	1
M+F+T	288	1
M+F+T	288	1
M+F+T	288	1
M+F+T	288	1
M+F+T	288	1
M+F+T	288	1
M+F+T	288	1
M+F+T	288	1
M+F+T	288	1
M+F+T	288	1
C	24	0
C	48	0
C	48	0
C	48	0
C	48	0
C	48	0
C	72	0
C	96	0
C	120	0
C	192	0
C	192	0
C	192	0
C	192	0
C	216	0
C	216	0
C	216	0
C	216	0
C	240	0
C	240	0
C	240	0
C	264	0
C	264	0
C	264	0
C	288	1
C	288	1
C	288	1
C	288	1
C	288	1
C	288	1
C	288	1
C	288	1
C	288	1
C	288	1
C	288	1
C	288	1
C	288	1
C	288	1
C	288	1
C	288	1
C	288	1
C	288	1
C	288	1
C	288	1
C	288	1
C	288	1
C	288	1
C	288	1
C	288	1
C	288	1
C	288	1
C	288	1
C	288	1
C	288	1
C	288	1
C	288	1
C	288	1
C	288	1
C	288	1
C	288	1
C	288	1
C	288	1
C	288	1
C	288	1
C	288	1
C	288	1
C	288	1
C	288	1
C	288	1
C	288	1
C	288	1
C	288	1
C	288	1
C	288	1
C	288	1
C	288	1
C	288	1
C	288	1
C	288	1
C	288	1
C	288	1
C	288	1
C	288	1
C	288	1
C	288	1
C	288	1
C	288	1
C	288	1
C	288	1
C	288	1
C	288	1
C	288	1
C	288	1
C	288	1
C	288	1
C	288	1
C	288	1
C	288	1
C	288	1
C	288	1
C	288	1
C	288	1
C	288	1
C	288	1
C	288	1
C	288	1
C	288	1
C	288	1
C	288	1
C	288	1
C	288	1
C	288	1
C	288	1
C	288	1
C	288	1
C	288	1
C	288	1
C	288	1
C	288	1
C	288	1
C	288	1
C	288	1
C	288	1
C	288	1
C	288	1
C	288	1
C	288	1
C	288	1
C	288	1
C	288	1
C	288	1
C	288	1
C	288	1
C	288	1
C	288	1
C	288	1
C	288	1
C	288	1
C	288	1
C	288	1
C	288	1
C	288	1
C	288	1
C	288	1
C	288	1
C	288	1
C	288	1
C	288	1
C	288	1
C	288	1
C	288	1
C	288	1
C	288	1
C	288	1
C	288	1
C	288	1
C	288	1
C	288	1
C	288	1
C	288	1
C	288	1
C	288	1
C	288	1
C	288	1
C	288	1
C	288	1
C	288	1
C	288	1
C	288	1
C	288	1
C	288	1
C	288	1
C	288	1
C	288	1
C	288	1
C	288	1
C	288	1
C	288	1
C	288	1
C	288	1
C	288	1

## Sheet: supplement1_B
treatment	cage	hours	day	status
LD50	1	24	1	0
LD50	1	24	1	0
LD50	1	48	2	0
LD50	1	48	2	0
LD50	1	48	2	0
LD50	1	48	2	0
LD50	1	48	2	0
LD50	1	48	2	0
LD50	1	48	2	0
LD50	1	48	2	0
LD50	1	48	2	0
LD50	1	48	2	0
LD50	1	48	2	0
LD50	1	48	2	0
LD50	1	48	2	0
LD50	1	48	2	0
LD50	1	48	2	0
LD50	1	48	2	0
LD50	1	48	2	0
LD50	1	48	2	0
LD50	1	72	3	0
LD50	1	72	3	0
LD50	1	72	3	0
LD50	1	72	3	0
LD50	1	72	3	0
LD50	1	72	3	0
LD50	1	72	3	0
LD50	1	72	3	0
LD50	1	120	5	0
LD50	1	120	5	0
LD50	1	120	5	0
LD50	1	120	5	0
LD50	1	120	5	0
LD50	1	120	5	0
LD50	1	120	5	0
LD50	1	120	5	0
LD50	1	120	5	0
LD50	1	120	5	0
LD50	1	120	5	0
LD50	1	120	5	0
LD50	1	120	5	0
LD50	1	120	5	0
LD50	1	120	5	0
LD50	1	120	5	0
LD50	1	120	5	0
LD50	2	48	2	0
LD50	2	48	2	0
LD50	2	48	2	0
LD50	2	48	2	0
LD50	2	48	2	0
LD50	2	48	2	0
LD50	2	48	2	0
LD50	2	48	2	0
LD50	2	48	2	0
LD50	2	48	2	0
LD50	2	48	2	0
LD50	2	48	2	0
LD50	2	48	2	0
LD50	2	48	2	0
LD50	2	48	2	0
LD50	2	48	2	0
LD50	2	48	2	0
LD50	2	48	2	0
LD50	2	48	2	0
LD50	2	48	2	0
LD50	2	48	2	0
LD50	2	48	2	0
LD50	2	48	2	0
LD50	2	48	2	0
LD50	2	48	2	0
LD50	2	72	3	0
LD50	2	72	3	0
LD50	2	72	3	0
LD50	2	72	3	0
LD50	2	72	3	0
LD50	2	72	3	0
LD50	2	72	3	0
LD50	2	72	3	0
LD50	2	72	3	0
LD50	2	96	4	0
LD50	2	96	4	0
LD50	2	96	4	0
LD50	2	120	5	0
LD50	2	120	5	0
LD50	2	120	5	0
LD50	2	120	5	0
LD50	2	120	5	0
LD50	2	120	5	0
LD50	2	120	5	0
LD50	2	120	5	0
LD50	3	24	1	0
LD50	3	24	1	0
LD50	3	24	1	0
LD50	3	24	1	0
LD50	3	24	1	0
LD50	3	48	2	0
LD50	3	48	2	0
LD50	3	48	2	0
LD50	3	48	2	0
LD50	3	48	2	0
LD50	3	48	2	0
LD50	3	48	2	0
LD50	3	48	2	0
LD50	3	48	2	0
LD50	3	48	2	0
LD50	3	48	2	0
LD50	3	48	2	0
LD50	3	48	2	0
LD50	3	48	2	0
LD50	3	48	2	0
LD50	3	48	2	0
LD50	3	48	2	0
LD50	3	48	2	0
LD50	3	72	3	0
LD50	3	72	3	0
LD50	3	72	3	0
LD50	3	72	3	0
LD50	3	72	3	0
LD50	3	72	3	0
LD50	3	72	3	0
LD50	3	96	4	0
LD50	3	96	4	0
LD50	3	96	4	0
LD50	3	96	4	0
LD50	3	96	4	0
LD50	3	120	5	0
LD50	3	120	5	0
LD50	3	120	5	0
LD50	3	120	5	0
LD50	3	144	6	0
LD50	3	144	6	0
LD50	3	144	6	0
LD50	3	144	6	0
LD50	3	144	6	0
LD50	3	144	6	0
LD50	4	48	2	0
LD50	4	48	2	0
LD50	4	48	2	0
LD50	4	48	2	0
LD50	4	48	2	0
LD50	4	48	2	0
LD50	4	48	2	0
LD50	4	48	2	0
LD50	4	48	2	0
LD50	4	48	2	0
LD50	4	72	3	0
LD50	4	72	3	0
LD50	4	72	3	0
LD50	4	72	3	0
LD50	4	96	4	0
LD50	4	120	5	0
LD50	4	120	5	0
LD50	4	120	5	0
LD50	4	120	5	0
LD50	4	120	5	0
LD50	4	120	5	0
LD50	4	120	5	0
LD50	4	120	5	0
LD50	4	120	5	0
LD50	4	120	5	0
LD50	4	120	5	0
LD50	4	120	5	0
LD50	4	120	5	0
LD50	4	120	5	0
LD50	4	144	6	0
LD50	4	144	6	0
LD50	4	144	6	0
LD50	4	144	6	0
LD50	4	144	6	0
LD50	4	144	6	0
LD50	4	144	6	0
LD50	4	144	6	0
LD50	4	144	6	0
LD50	4	168	7	0
LD50	4	168	7	0
LD50	4	168	7	0
LD50	4	168	7	0
LD50	4	168	7	0
LD50	4	168	7	1
LD50	4	168	7	1
1/50th	1	168	7	1
1/50th	1	168	7	1
1/50th	1	168	7	1
1/50th	1	168	7	1
1/50th	1	168	7	1
1/50th	1	168	7	1
1/50th	1	168	7	1
1/50th	1	168	7	1
1/50th	1	168	7	1
1/50th	1	168	7	1
1/50th	1	168	7	1
1/50th	1	168	7	1
1/50th	1	168	7	1
1/50th	1	168	7	1
1/50th	1	168	7	1
1/50th	1	168	7	1
1/50th	1	168	7	1
1/50th	1	168	7	1
1/50th	1	168	7	1
1/50th	1	168	7	1
1/50th	1	168	7	1
1/50th	1	168	7	1
1/50th	1	168	7	1
1/50th	1	168	7	1
1/50th	1	168	7	1
1/50th	1	168	7	1
1/50th	1	168	7	1
1/50th	1	168	7	1
1/50th	1	168	7	1
1/50th	1	168	7	1
1/50th	1	168	7	1
1/50th	1	168	7	1
1/50th	1	168	7	1
1/50th	1	168	7	1
1/50th	1	168	7	1
1/50th	1	168	7	1
1/50th	1	168	7	1
1/50th	1	168	7	1
1/50th	1	168	7	1
1/50th	1	168	7	1
1/50th	1	168	7	1
1/50th	1	168	7	1
1/50th	1	168	7	1
1/50th	1	168	7	1
1/50th	1	168	7	1
1/50th	2	168	7	1
1/50th	2	168	7	1
1/50th	2	168	7	1
1/50th	2	168	7	1
1/50th	2	168	7	1
1/50th	2	168	7	1
1/50th	2	168	7	1
1/50th	2	168	7	1
1/50th	2	168	7	1
1/50th	2	168	7	1
1/50th	2	168	7	1
1/50th	2	168	7	1
1/50th	2	168	7	1
1/50th	2	168	7	1
1/50th	2	168	7	1
1/50th	2	168	7	1
1/50th	2	168	7	1
1/50th	2	168	7	1
1/50th	2	168	7	1
1/50th	2	168	7	1
1/50th	2	168	7	1
1/50th	2	168	7	1
1/50th	2	168	7	1
1/50th	2	168	7	1
1/50th	2	168	7	1
1/50th	2	168	7	1
1/50th	2	168	7	1
1/50th	2	168	7	1
1/50th	2	168	7	1
1/50th	2	168	7	1
1/50th	2	168	7	1
1/50th	2	168	7	1
1/50th	2	168	7	1
1/50th	2	168	7	1
1/50th	2	168	7	1
1/50th	2	168	7	1
1/50th	2	168	7	1
1/50th	2	168	7	1
1/50th	2	168	7	1
1/50th	2	168	7	1
1/50th	2	168	7	1
1/50th	2	168	7	1
1/50th	2	168	7	1
1/50th	2	168	7	1
1/50th	2	168	7	1
1/50th	3	168	7	1
1/50th	3	168	7	1
1/50th	3	168	7	1
1/50th	3	168	7	1
1/50th	3	168	7	1
1/50th	3	168	7	1
1/50th	3	168	7	1
1/50th	3	168	7	1
1/50th	3	168	7	1
1/50th	3	168	7	1
1/50th	3	168	7	1
1/50th	3	168	7	1
1/50th	3	168	7	1
1/50th	3	168	7	1
1/50th	3	168	7	1
1/50th	3	168	7	1
1/50th	3	168	7	1
1/50th	3	168	7	1
1/50th	3	168	7	1
1/50th	3	168	7	1
1/50th	3	168	7	1
1/50th	3	168	7	1
1/50th	3	168	7	1
1/50th	3	168	7	1
1/50th	3	168	7	1
1/50th	3	168	7	1
1/50th	3	168	7	1
1/50th	3	168	7	1
1/50th	3	168	7	1
1/50th	3	168	7	1
1/50th	3	168	7	1
1/50th	3	168	7	1
1/50th	3	168	7	1
1/50th	3	168	7	1
1/50th	3	168	7	1
1/50th	3	168	7	1
1/50th	3	168	7	1
1/50th	3	168	7	1
1/50th	3	168	7	1
1/50th	3	168	7	1
1/50th	3	168	7	1
1/50th	3	168	7	1
1/50th	3	168	7	1
1/50th	3	168	7	1
1/50th	3	168	7	1
1/50th	4	168	7	1
1/50th	4	168	7	1
1/50th	4	168	7	1
1/50th	4	168	7	1
1/50th	4	168	7	1
1/50th	4	168	7	1
1/50th	4	168	7	1
1/50th	4	168	7	1
1/50th	4	168	7	1
1/50th	4	168	7	1
1/50th	4	168	7	1
1/50th	4	168	7	1
1/50th	4	168	7	1
1/50th	4	168	7	1
1/50th	4	168	7	1
1/50th	4	168	7	1
1/50th	4	168	7	1
1/50th	4	168	7	1
1/50th	4	168	7	1
1/50th	4	168	7	1
1/50th	4	168	7	1
1/50th	4	168	7	1
1/50th	4	168	7	1
1/50th	4	168	7	1
1/50th	4	168	7	1
1/50th	4	168	7	1
1/50th	4	168	7	1
1/50th	4	168	7	1
1/50th	4	168	7	1
1/50th	4	168	7	1
1/50th	4	168	7	1
1/50th	4	168	7	1
1/50th	4	168	7	1
1/50th	4	168	7	1
1/50th	4	168	7	1
1/50th	4	168	7	1
1/50th	4	168	7	1
1/50th	4	168	7	1
1/50th	4	168	7	1
1/50th	4	168	7	1
1/50th	4	168	7	1
1/50th	4	168	7	1
1/50th	4	168	7	1
1/50th	4	168	7	1
1/50th	4	168	7	1
1/100th	1	168	7	1
1/100th	1	168	7	1
1/100th	1	168	7	1
1/100th	1	168	7	1
1/100th	1	168	7	1
1/100th	1	168	7	1
1/100th	1	168	7	1
1/100th	1	168	7	1
1/100th	1	168	7	1
1/100th	1	168	7	1
1/100th	1	168	7	1
1/100th	1	168	7	1
1/100th	1	168	7	1
1/100th	1	168	7	1
1/100th	1	168	7	1
1/100th	1	168	7	1
1/100th	1	168	7	1
1/100th	1	168	7	1
1/100th	1	168	7	1
1/100th	1	168	7	1
1/100th	1	168	7	1
1/100th	1	168	7	1
1/100th	1	168	7	1
1/100th	1	168	7	1
1/100th	1	168	7	1
1/100th	1	168	7	1
1/100th	1	168	7	1
1/100th	1	168	7	1
1/100th	1	168	7	1
1/100th	1	168	7	1
1/100th	1	168	7	1
1/100th	1	168	7	1
1/100th	1	168	7	1
1/100th	1	168	7	1
1/100th	1	168	7	1
1/100th	1	168	7	1
1/100th	1	168	7	1
1/100th	1	168	7	1
1/100th	1	168	7	1
1/100th	1	168	7	1
1/100th	1	168	7	1
1/100th	1	168	7	1
1/100th	1	168	7	1
1/100th	1	168	7	1
1/100th	1	168	7	1
1/100th	2	168	7	1
1/100th	2	168	7	1
1/100th	2	168	7	1
1/100th	2	168	7	1
1/100th	2	168	7	1
1/100th	2	168	7	1
1/100th	2	168	7	1
1/100th	2	168	7	1
1/100th	2	168	7	1
1/100th	2	168	7	1
1/100th	2	168	7	1
1/100th	2	168	7	1
1/100th	2	168	7	1
1/100th	2	168	7	1
1/100th	2	168	7	1
1/100th	2	168	7	1
1/100th	2	168	7	1
1/100th	2	168	7	1
1/100th	2	168	7	1
1/100th	2	168	7	1
1/100th	2	168	7	1
1/100th	2	168	7	1
1/100th	2	168	7	1
1/100th	2	168	7	1
1/100th	2	168	7	1
1/100th	2	168	7	1
1/100th	2	168	7	1
1/100th	2	168	7	1
1/100th	2	168	7	1
1/100th	2	168	7	1
1/100th	2	168	7	1
1/100th	2	168	7	1
1/100th	2	168	7	1
1/100th	2	168	7	1
1/100th	2	168	7	1
1/100th	2	168	7	1
1/100th	2	168	7	1
1/100th	2	168	7	1
1/100th	2	168	7	1
1/100th	2	168	7	1
1/100th	2	168	7	1
1/100th	2	168	7	1
1/100th	2	168	7	1
1/100th	2	168	7	1
1/100th	2	168	7	1
1/100th	3	72	3	0
1/100th	3	96	4	0
1/100th	3	168	7	1
1/100th	3	168	7	1
1/100th	3	168	7	1
1/100th	3	168	7	1
1/100th	3	168	7	1
1/100th	3	168	7	1
1/100th	3	168	7	1
1/100th	3	168	7	1
1/100th	3	168	7	1
1/100th	3	168	7	1
1/100th	3	168	7	1
1/100th	3	168	7	1
1/100th	3	168	7	1
1/100th	3	168	7	1
1/100th	3	168	7	1
1/100th	3	168	7	1
1/100th	3	168	7	1
1/100th	3	168	7	1
1/100th	3	168	7	1
1/100th	3	168	7	1
1/100th	3	168	7	1
1/100th	3	168	7	1
1/100th	3	168	7	1
1/100th	3	168	7	1
1/100th	3	168	7	1
1/100th	3	168	7	1
1/100th	3	168	7	1
1/100th	3	168	7	1
1/100th	3	168	7	1
1/100th	3	168	7	1
1/100th	3	168	7	1
1/100th	3	168	7	1
1/100th	3	168	7	1
1/100th	3	168	7	1
1/100th	3	168	7	1
1/100th	3	168	7	1
1/100th	3	168	7	1
1/100th	3	168	7	1
1/100th	3	168	7	1
1/100th	3	168	7	1
1/100th	3	168	7	1
1/100th	3	168	7	1
1/100th	3	168	7	1
1/100th	4	144	6	0
1/100th	4	168	7	0
1/100th	4	168	7	1
1/100th	4	168	7	1
1/100th	4	168	7	1
1/100th	4	168	7	1
1/100th	4	168	7	1
1/100th	4	168	7	1
1/100th	4	168	7	1
1/100th	4	168	7	1
1/100th	4	168	7	1
1/100th	4	168	7	1
1/100th	4	168	7	1
1/100th	4	168	7	1
1/100th	4	168	7	1
1/100th	4	168	7	1
1/100th	4	168	7	1
1/100th	4	168	7	1
1/100th	4	168	7	1
1/100th	4	168	7	1
1/100th	4	168	7	1
1/100th	4	168	7	1
1/100th	4	168	7	1
1/100th	4	168	7	1
1/100th	4	168	7	1
1/100th	4	168	7	1
1/100th	4	168	7	1
1/100th	4	168	7	1
1/100th	4	168	7	1
1/100th	4	168	7	1
1/100th	4	168	7	1
1/100th	4	168	7	1
1/100th	4	168	7	1
1/100th	4	168	7	1
1/100th	4	168	7	1
1/100th	4	168	7	1
1/100th	4	168	7	1
1/100th	4	168	7	1
1/100th	4	168	7	1
1/100th	4	168	7	1
1/100th	4	168	7	1
1/100th	4	168	7	1
1/100th	4	168	7	1
1/100th	4	168	7	1
1/100th	4	168	7	1
control	1	168	7	1
control	1	168	7	1
control	1	168	7	1
control	1	168	7	1
control	1	168	7	1
control	1	168	7	1
control	1	168	7	1
control	1	168	7	1
control	1	168	7	1
control	1	168	7	1
control	1	168	7	1
control	1	168	7	1
control	1	168	7	1
control	1	168	7	1
control	1	168	7	1
control	1	168	7	1
control	1	168	7	1
control	1	168	7	1
control	1	168	7	1
control	1	168	7	1
control	1	168	7	1
control	1	168	7	1
control	1	168	7	1
control	1	168	7	1
control	1	168	7	1
control	1	168	7	1
control	1	168	7	1
control	1	168	7	1
control	1	168	7	1
control	1	168	7	1
control	1	168	7	1
control	1	168	7	1
control	1	168	7	1
control	1	168	7	1
control	1	168	7	1
control	1	168	7	1
control	1	168	7	1
control	1	168	7	1
control	1	168	7	1
control	1	168	7	1
control	1	168	7	1
control	1	168	7	1
control	1	168	7	1
control	1	168	7	1
control	1	168	7	1
control	2	168	7	1
control	2	168	7	1
control	2	168	7	1
control	2	168	7	1
control	2	168	7	1
control	2	168	7	1
control	2	168	7	1
control	2	168	7	1
control	2	168	7	1
control	2	168	7	1
control	2	168	7	1
control	2	168	7	1
control	2	168	7	1
control	2	168	7	1
control	2	168	7	1
control	2	168	7	1
control	2	168	7	1
control	2	168	7	1
control	2	168	7	1
control	2	168	7	1
control	2	168	7	1
control	2	168	7	1
control	2	168	7	1
control	2	168	7	1
control	2	168	7	1
control	2	168	7	1
control	2	168	7	1
control	2	168	7	1
control	2	168	7	1
control	2	168	7	1
control	2	168	7	1
control	2	168	7	1
control	2	168	7	1
control	2	168	7	1
control	2	168	7	1
control	2	168	7	1
control	2	168	7	1
control	2	168	7	1
control	2	168	7	1
control	2	168	7	1
control	2	168	7	1
control	2	168	7	1
control	2	168	7	1
control	2	168	7	1
control	2	168	7	1
control	3	168	7	1
control	3	168	7	1
control	3	168	7	1
control	3	168	7	1
control	3	168	7	1
control	3	168	7	1
control	3	168	7	1
control	3	168	7	1
control	3	168	7	1
control	3	168	7	1
control	3	168	7	1
control	3	168	7	1
control	3	168	7	1
control	3	168	7	1
control	3	168	7	1
control	3	168	7	1
control	3	168	7	1
control	3	168	7	1
control	3	168	7	1
control	3	168	7	1
control	3	168	7	1
control	3	168	7	1
control	3	168	7	1
control	3	168	7	1
control	3	168	7	1
control	3	168	7	1
control	3	168	7	1
control	3	168	7	1
control	3	168	7	1
control	3	168	7	1
control	3	168	7	1
control	3	168	7	1
control	3	168	7	1
control	3	168	7	1
control	3	168	7	1
control	3	168	7	1
control	3	168	7	1
control	3	168	7	1
control	3	168	7	1
control	3	168	7	1
control	3	168	7	1
control	3	168	7	1
control	3	168	7	1
control	3	168	7	1
control	3	168	7	1
control	4	168	7	1
control	4	168	7	1
control	4	168	7	1
control	4	168	7	1
control	4	168	7	1
control	4	168	7	1
control	4	168	7	1
control	4	168	7	1
control	4	168	7	1
control	4	168	7	1
control	4	168	7	1
control	4	168	7	1
control	4	168	7	1
control	4	168	7	1
control	4	168	7	1
control	4	168	7	1
control	4	168	7	1
control	4	168	7	1
control	4	168	7	1
control	4	168	7	1
control	4	168	7	1
control	4	168	7	1
control	4	168	7	1
control	4	168	7	1
control	4	168	7	1
control	4	168	7	1
control	4	168	7	1
control	4	168	7	1
control	4	168	7	1
control	4	168	7	1
control	4	168	7	1
control	4	168	7	1
control	4	168	7	1
control	4	168	7	1
control	4	168	7	1
control	4	168	7	1
control	4	168	7	1
control	4	168	7	1
control	4	168	7	1
control	4	168	7	1
control	4	168	7	1
control	4	168	7	1
control	4	168	7	1
control	4	168	7	1
control	4	168	7	1

## Sheet: supplement1_A
treatment	treatment	concentration	cage	time	day	status
MMH594	1	0.5	1	24	1	0
MMH594	1	0.5	1	264	11	1
MMH594	1	0.5	1	264	11	1
MMH594	1	0.5	1	264	11	1
MMH594	1	0.5	1	264	11	1
MMH594	1	0.5	1	264	11	1
MMH594	1	0.5	1	264	11	1
MMH594	1	0.5	1	264	11	1
MMH594	1	0.5	1	264	11	1
MMH594	1	0.5	1	264	11	1
MMH594	1	0.5	1	264	11	1
MMH594	1	0.5	1	264	11	1
MMH594	1	0.5	1	264	11	1
MMH594	1	0.5	1	264	11	1
MMH594	1	0.5	1	264	11	1
MMH594	1	0.5	1	264	11	1
MMH594	1	0.5	1	264	11	1
MMH594	1	0.5	1	264	11	1
MMH594	1	0.5	1	264	11	1
MMH594	1	0.5	1	264	11	1
MMH594	1	0.5	1	264	11	1
MMH594	1	0.5	1	264	11	1
MMH594	1	0.5	1	264	11	1
MMH594	1	0.5	1	264	11	1
MMH594	1	0.5	1	264	11	1
MMH594	1	0.5	1	264	11	1
MMH594	1	0.5	1	264	11	1
MMH594	1	0.5	1	264	11	1
MMH594	1	0.5	1	264	11	1
MMH594	1	0.5	1	264	11	1
MMH594	1	0.5	1	264	11	1
MMH594	1	0.5	1	264	11	1
MMH594	1	0.5	1	264	11	1
MMH594	1	0.5	1	264	11	1
MMH594	1	0.5	1	264	11	1
MMH594	1	0.5	1	264	11	1
MMH594	1	0.5	1	264	11	1
MMH594	1	0.5	1	264	11	1
MMH594	1	0.5	1	264	11	1
MMH594	1	0.5	1	264	11	1
MMH594	1	0.5	1	264	11	1
MMH594	1	0.5	1	264	11	1
MMH594	1	0.5	1	264	11	1
MMH594	1	0.5	1	264	11	1
MMH594	1	0.5	1	264	11	1
MMH594	1	0.5	2	216	9	0
MMH594	1	0.5	2	216	9	0
MMH594	1	0.5	2	240	10	0
MMH594	1	0.5	2	264	11	1
MMH594	1	0.5	2	264	11	1
MMH594	1	0.5	2	264	11	1
MMH594	1	0.5	2	264	11	1
MMH594	1	0.5	2	264	11	1
MMH594	1	0.5	2	264	11	1
MMH594	1	0.5	2	264	11	1
MMH594	1	0.5	2	264	11	1
MMH594	1	0.5	2	264	11	1
MMH594	1	0.5	2	264	11	1
MMH594	1	0.5	2	264	11	1
MMH594	1	0.5	2	264	11	1
MMH594	1	0.5	2	264	11	1
MMH594	1	0.5	2	264	11	1
MMH594	1	0.5	2	264	11	1
MMH594	1	0.5	2	264	11	1
MMH594	1	0.5	2	264	11	1
MMH594	1	0.5	2	264	11	1
MMH594	1	0.5	2	264	11	1
MMH594	1	0.5	2	264	11	1
MMH594	1	0.5	2	264	11	1
MMH594	1	0.5	2	264	11	1
MMH594	1	0.5	2	264	11	1
MMH594	1	0.5	2	264	11	1
MMH594	1	0.5	2	264	11	1
MMH594	1	0.5	2	264	11	1
MMH594	1	0.5	2	264	11	1
MMH594	1	0.5	2	264	11	1
MMH594	1	0.5	2	264	11	1
MMH594	1	0.5	2	264	11	1
MMH594	1	0.5	2	264	11	1
MMH594	1	0.5	2	264	11	1
MMH594	1	0.5	2	264	11	1
MMH594	1	0.5	2	264	11	1
MMH594	1	0.5	2	264	11	1
MMH594	1	0.5	2	264	11	1
MMH594	1	0.5	2	264	11	1
MMH594	1	0.5	2	264	11	1
MMH594	1	0.5	2	264	11	1
MMH594	1	0.5	2	264	11	1
MMH594	1	0.5	2	264	11	1
MMH594	1	0.5	2	264	11	1
MMH594	1	0.5	3	144	6	0
MMH594	1	0.5	3	240	10	0
MMH594	1	0.5	3	264	11	1
MMH594	1	0.5	3	264	11	1
MMH594	1	0.5	3	264	11	1
MMH594	1	0.5	3	264	11	1
MMH594	1	0.5	3	264	11	1
MMH594	1	0.5	3	264	11	1
MMH594	1	0.5	3	264	11	1
MMH594	1	0.5	3	264	11	1
MMH594	1	0.5	3	264	11	1
MMH594	1	0.5	3	264	11	1
MMH594	1	0.5	3	264	11	1
MMH594	1	0.5	3	264	11	1
MMH594	1	0.5	3	264	11	1
MMH594	1	0.5	3	264	11	1
MMH594	1	0.5	3	264	11	1
MMH594	1	0.5	3	264	11	1
MMH594	1	0.5	3	264	11	1
MMH594	1	0.5	3	264	11	1
MMH594	1	0.5	3	264	11	1
MMH594	1	0.5	3	264	11	1
MMH594	1	0.5	3	264	11	1
MMH594	1	0.5	3	264	11	1
MMH594	1	0.5	3	264	11	1
MMH594	1	0.5	3	264	11	1
MMH594	1	0.5	3	264	11	1
MMH594	1	0.5	3	264	11	1
MMH594	1	0.5	3	264	11	1
MMH594	1	0.5	3	264	11	1
MMH594	1	0.5	3	264	11	1
MMH594	1	0.5	3	264	11	1
MMH594	1	0.5	3	264	11	1
MMH594	1	0.5	3	264	11	1
MMH594	1	0.5	3	264	11	1
MMH594	1	0.5	3	264	11	1
MMH594	1	0.5	3	264	11	1
MMH594	1	0.5	3	264	11	1
MMH594	1	0.5	3	264	11	1
MMH594	1	0.5	3	264	11	1
MMH594	1	0.5	3	264	11	1
MMH594	1	0.5	3	264	11	1
MMH594	1	0.5	3	264	11	1
MMH594	1	0.5	3	264	11	1
MMH594	1	0.5	3	264	11	1
MMH594	1	0.5	4	216	9	0
MMH594	1	0.5	4	240	10	0
MMH594	1	0.5	4	264	11	1
MMH594	1	0.5	4	264	11	1
MMH594	1	0.5	4	264	11	1
MMH594	1	0.5	4	264	11	1
MMH594	1	0.5	4	264	11	1
MMH594	1	0.5	4	264	11	1
MMH594	1	0.5	4	264	11	1
MMH594	1	0.5	4	264	11	1
MMH594	1	0.5	4	264	11	1
MMH594	1	0.5	4	264	11	1
MMH594	1	0.5	4	264	11	1
MMH594	1	0.5	4	264	11	1
MMH594	1	0.5	4	264	11	1
MMH594	1	0.5	4	264	11	1
MMH594	1	0.5	4	264	11	1
MMH594	1	0.5	4	264	11	1
MMH594	1	0.5	4	264	11	1
MMH594	1	0.5	4	264	11	1
MMH594	1	0.5	4	264	11	1
MMH594	1	0.5	4	264	11	1
MMH594	1	0.5	4	264	11	1
MMH594	1	0.5	4	264	11	1
MMH594	1	0.5	4	264	11	1
MMH594	1	0.5	4	264	11	1
MMH594	1	0.5	4	264	11	1
MMH594	1	0.5	4	264	11	1
MMH594	1	0.5	4	264	11	1
MMH594	1	0.5	4	264	11	1
MMH594	1	0.5	4	264	11	1
MMH594	1	0.5	4	264	11	1
MMH594	1	0.5	4	264	11	1
MMH594	1	0.5	4	264	11	1
MMH594	1	0.5	4	264	11	1
MMH594	1	0.5	4	264	11	1
MMH594	1	0.5	4	264	11	1
MMH594	1	0.5	4	264	11	1
MMH594	1	0.5	4	264	11	1
MMH594	1	0.5	4	264	11	1
MMH594	1	0.5	4	264	11	1
MMH594	1	0.5	4	264	11	1
MMH594	1	0.5	4	264	11	1
MMH594	1	0.5	4	264	11	1
MMH594	1	0.5	4	264	11	1
FLY1	2	0.5	1	240	10	0
FLY1	2	0.5	1	264	11	0
FLY1	2	0.5	1	264	11	1
FLY1	2	0.5	1	264	11	1
FLY1	2	0.5	1	264	11	1
FLY1	2	0.5	1	264	11	1
FLY1	2	0.5	1	264	11	1
FLY1	2	0.5	1	264	11	1
FLY1	2	0.5	1	264	11	1
FLY1	2	0.5	1	264	11	1
FLY1	2	0.5	1	264	11	1
FLY1	2	0.5	1	264	11	1
FLY1	2	0.5	1	264	11	1
FLY1	2	0.5	1	264	11	1
FLY1	2	0.5	1	264	11	1
FLY1	2	0.5	1	264	11	1
FLY1	2	0.5	1	264	11	1
FLY1	2	0.5	1	264	11	1
FLY1	2	0.5	1	264	11	1
FLY1	2	0.5	1	264	11	1
FLY1	2	0.5	1	264	11	1
FLY1	2	0.5	1	264	11	1
FLY1	2	0.5	1	264	11	1
FLY1	2	0.5	1	264	11	1
FLY1	2	0.5	1	264	11	1
FLY1	2	0.5	1	264	11	1
FLY1	2	0.5	1	264	11	1
FLY1	2	0.5	1	264	11	1
FLY1	2	0.5	1	264	11	1
FLY1	2	0.5	1	264	11	1
FLY1	2	0.5	1	264	11	1
FLY1	2	0.5	1	264	11	1
FLY1	2	0.5	1	264	11	1
FLY1	2	0.5	1	264	11	1
FLY1	2	0.5	1	264	11	1
FLY1	2	0.5	1	264	11	1
FLY1	2	0.5	1	264	11	1
FLY1	2	0.5	1	264	11	1
FLY1	2	0.5	1	264	11	1
FLY1	2	0.5	1	264	11	1
FLY1	2	0.5	1	264	11	1
FLY1	2	0.5	1	264	11	1
FLY1	2	0.5	1	264	11	1
FLY1	2	0.5	1	264	11	1
FLY1	2	0.5	1	264	11	1
FLY1	2	0.5	2	264	11	1
FLY1	2	0.5	2	264	11	1
FLY1	2	0.5	2	264	11	1
FLY1	2	0.5	2	264	11	1
FLY1	2	0.5	2	264	11	1
FLY1	2	0.5	2	264	11	1
FLY1	2	0.5	2	264	11	1
FLY1	2	0.5	2	264	11	1
FLY1	2	0.5	2	264	11	1
FLY1	2	0.5	2	264	11	1
FLY1	2	0.5	2	264	11	1
FLY1	2	0.5	2	264	11	1
FLY1	2	0.5	2	264	11	1
FLY1	2	0.5	2	264	11	1
FLY1	2	0.5	2	264	11	1
FLY1	2	0.5	2	264	11	1
FLY1	2	0.5	2	264	11	1
FLY1	2	0.5	2	264	11	1
FLY1	2	0.5	2	264	11	1
FLY1	2	0.5	2	264	11	1
FLY1	2	0.5	2	264	11	1
FLY1	2	0.5	2	264	11	1
FLY1	2	0.5	2	264	11	1
FLY1	2	0.5	2	264	11	1
FLY1	2	0.5	2	264	11	1
FLY1	2	0.5	2	264	11	1
FLY1	2	0.5	2	264	11	1
FLY1	2	0.5	2	264	11	1
FLY1	2	0.5	2	264	11	1
FLY1	2	0.5	2	264	11	1
FLY1	2	0.5	2	264	11	1
FLY1	2	0.5	2	264	11	1
FLY1	2	0.5	2	264	11	1
FLY1	2	0.5	2	264	11	1
FLY1	2	0.5	2	264	11	1
FLY1	2	0.5	2	264	11	1
FLY1	2	0.5	2	264	11	1
FLY1	2	0.5	2	264	11	1
FLY1	2	0.5	2	264	11	1
FLY1	2	0.5	2	264	11	1
FLY1	2	0.5	2	264	11	1
FLY1	2	0.5	2	264	11	1
FLY1	2	0.5	2	264	11	1
FLY1	2	0.5	2	264	11	1
FLY1	2	0.5	2	264	11	1
FLY1	2	0.5	3	24	1	0
FLY1	2	0.5	3	168	7	0
FLY1	2	0.5	3	216	9	0
FLY1	2	0.5	3	264	11	0
FLY1	2	0.5	3	264	11	1
FLY1	2	0.5	3	264	11	1
FLY1	2	0.5	3	264	11	1
FLY1	2	0.5	3	264	11	1
FLY1	2	0.5	3	264	11	1
FLY1	2	0.5	3	264	11	1
FLY1	2	0.5	3	264	11	1
FLY1	2	0.5	3	264	11	1
FLY1	2	0.5	3	264	11	1
FLY1	2	0.5	3	264	11	1
FLY1	2	0.5	3	264	11	1
FLY1	2	0.5	3	264	11	1
FLY1	2	0.5	3	264	11	1
FLY1	2	0.5	3	264	11	1
FLY1	2	0.5	3	264	11	1
FLY1	2	0.5	3	264	11	1
FLY1	2	0.5	3	264	11	1
FLY1	2	0.5	3	264	11	1
FLY1	2	0.5	3	264	11	1
FLY1	2	0.5	3	264	11	1
FLY1	2	0.5	3	264	11	1
FLY1	2	0.5	3	264	11	1
FLY1	2	0.5	3	264	11	1
FLY1	2	0.5	3	264	11	1
FLY1	2	0.5	3	264	11	1
FLY1	2	0.5	3	264	11	1
FLY1	2	0.5	3	264	11	1
FLY1	2	0.5	3	264	11	1
FLY1	2	0.5	3	264	11	1
FLY1	2	0.5	3	264	11	1
FLY1	2	0.5	3	264	11	1
FLY1	2	0.5	3	264	11	1
FLY1	2	0.5	3	264	11	1
FLY1	2	0.5	3	264	11	1
FLY1	2	0.5	3	264	11	1
FLY1	2	0.5	3	264	11	1
FLY1	2	0.5	3	264	11	1
FLY1	2	0.5	3	264	11	1
FLY1	2	0.5	3	264	11	1
FLY1	2	0.5	3	264	11	1
FLY1	2	0.5	3	264	11	1
FLY1	2	0.5	4	24	1	0
FLY1	2	0.5	4	264	11	1
FLY1	2	0.5	4	264	11	1
FLY1	2	0.5	4	264	11	1
FLY1	2	0.5	4	264	11	1
FLY1	2	0.5	4	264	11	1
FLY1	2	0.5	4	264	11	1
FLY1	2	0.5	4	264	11	1
FLY1	2	0.5	4	264	11	1
FLY1	2	0.5	4	264	11	1
FLY1	2	0.5	4	264	11	1
FLY1	2	0.5	4	264	11	1
FLY1	2	0.5	4	264	11	1
FLY1	2	0.5	4	264	11	1
FLY1	2	0.5	4	264	11	1
FLY1	2	0.5	4	264	11	1
FLY1	2	0.5	4	264	11	1
FLY1	2	0.5	4	264	11	1
FLY1	2	0.5	4	264	11	1
FLY1	2	0.5	4	264	11	1
FLY1	2	0.5	4	264	11	1
FLY1	2	0.5	4	264	11	1
FLY1	2	0.5	4	264	11	1
FLY1	2	0.5	4	264	11	1
FLY1	2	0.5	4	264	11	1
FLY1	2	0.5	4	264	11	1
FLY1	2	0.5	4	264	11	1
FLY1	2	0.5	4	264	11	1
FLY1	2	0.5	4	264	11	1
FLY1	2	0.5	4	264	11	1
FLY1	2	0.5	4	264	11	1
FLY1	2	0.5	4	264	11	1
FLY1	2	0.5	4	264	11	1
FLY1	2	0.5	4	264	11	1
FLY1	2	0.5	4	264	11	1
FLY1	2	0.5	4	264	11	1
FLY1	2	0.5	4	264	11	1
FLY1	2	0.5	4	264	11	1
FLY1	2	0.5	4	264	11	1
FLY1	2	0.5	4	264	11	1
FLY1	2	0.5	4	264	11	1
FLY1	2	0.5	4	264	11	1
FLY1	2	0.5	4	264	11	1
FLY1	2	0.5	4	264	11	1
FLY1	2	0.5	4	264	11	1
control	3	?	1	48	2	0
control	3	?	1	240	10	0
control	3	?	1	264	11	1
control	3	?	1	264	11	1
control	3	?	1	264	11	1
control	3	?	1	264	11	1
control	3	?	1	264	11	1
control	3	?	1	264	11	1
control	3	?	1	264	11	1
control	3	?	1	264	11	1
control	3	?	1	264	11	1
control	3	?	1	264	11	1
control	3	?	1	264	11	1
control	3	?	1	264	11	1
control	3	?	1	264	11	1
control	3	?	1	264	11	1
control	3	?	1	264	11	1
control	3	?	1	264	11	1
control	3	?	1	264	11	1
control	3	?	1	264	11	1
control	3	?	1	264	11	1
control	3	?	1	264	11	1
control	3	?	1	264	11	1
control	3	?	1	264	11	1
control	3	?	1	264	11	1
control	3	?	1	264	11	1
control	3	?	1	264	11	1
control	3	?	1	264	11	1
control	3	?	1	264	11	1
control	3	?	1	264	11	1
control	3	?	1	264	11	1
control	3	?	1	264	11	1
control	3	?	1	264	11	1
control	3	?	1	264	11	1
control	3	?	1	264	11	1
control	3	?	1	264	11	1
control	3	?	1	264	11	1
control	3	?	1	264	11	1
control	3	?	1	264	11	1
control	3	?	1	264	11	1
control	3	?	1	264	11	1
control	3	?	1	264	11	1
control	3	?	1	264	11	1
control	3	?	1	264	11	1
control	3	?	1	264	11	1
control	3	?	2	168	7	0
control	3	?	2	264	11	1
control	3	?	2	264	11	1
control	3	?	2	264	11	1
control	3	?	2	264	11	1
control	3	?	2	264	11	1
control	3	?	2	264	11	1
control	3	?	2	264	11	1
control	3	?	2	264	11	1
control	3	?	2	264	11	1
control	3	?	2	264	11	1
control	3	?	2	264	11	1
control	3	?	2	264	11	1
control	3	?	2	264	11	1
control	3	?	2	264	11	1
control	3	?	2	264	11	1
control	3	?	2	264	11	1
control	3	?	2	264	11	1
control	3	?	2	264	11	1
control	3	?	2	264	11	1
control	3	?	2	264	11	1
control	3	?	2	264	11	1
control	3	?	2	264	11	1
control	3	?	2	264	11	1
control	3	?	2	264	11	1
control	3	?	2	264	11	1
control	3	?	2	264	11	1
control	3	?	2	264	11	1
control	3	?	2	264	11	1
control	3	?	2	264	11	1
control	3	?	2	264	11	1
control	3	?	2	264	11	1
control	3	?	2	264	11	1
control	3	?	2	264	11	1
control	3	?	2	264	11	1
control	3	?	2	264	11	1
control	3	?	2	264	11	1
control	3	?	2	264	11	1
control	3	?	2	264	11	1
control	3	?	2	264	11	1
control	3	?	2	264	11	1
control	3	?	2	264	11	1
control	3	?	2	264	11	1
control	3	?	2	264	11	1
control	3	?	2	264	11	1
control	3	?	3	96	4	0
control	3	?	3	264	11	1
control	3	?	3	264	11	1
control	3	?	3	264	11	1
control	3	?	3	264	11	1
control	3	?	3	264	11	1
control	3	?	3	264	11	1
control	3	?	3	264	11	1
control	3	?	3	264	11	1
control	3	?	3	264	11	1
control	3	?	3	264	11	1
control	3	?	3	264	11	1
control	3	?	3	264	11	1
control	3	?	3	264	11	1
control	3	?	3	264	11	1
control	3	?	3	264	11	1
control	3	?	3	264	11	1
control	3	?	3	264	11	1
control	3	?	3	264	11	1
control	3	?	3	264	11	1
control	3	?	3	264	11	1
control	3	?	3	264	11	1
control	3	?	3	264	11	1
control	3	?	3	264	11	1
control	3	?	3	264	11	1
control	3	?	3	264	11	1
control	3	?	3	264	11	1
control	3	?	3	264	11	1
control	3	?	3	264	11	1
control	3	?	3	264	11	1
control	3	?	3	264	11	1
control	3	?	3	264	11	1
control	3	?	3	264	11	1
control	3	?	3	264	11	1
control	3	?	3	264	11	1
control	3	?	3	264	11	1
control	3	?	3	264	11	1
control	3	?	3	264	11	1
control	3	?	3	264	11	1
control	3	?	3	264	11	1
control	3	?	3	264	11	1
control	3	?	3	264	11	1
control	3	?	3	264	11	1
control	3	?	3	264	11	1
control	3	?	3	264	11	1
control	3	?	4	96	4	0
control	3	?	4	120	5	0
control	3	?	4	144	6	0
control	3	?	4	264	11	1
control	3	?	4	264	11	1
control	3	?	4	264	11	1
control	3	?	4	264	11	1
control	3	?	4	264	11	1
control	3	?	4	264	11	1
control	3	?	4	264	11	1
control	3	?	4	264	11	1
control	3	?	4	264	11	1
control	3	?	4	264	11	1
control	3	?	4	264	11	1
control	3	?	4	264	11	1
control	3	?	4	264	11	1
control	3	?	4	264	11	1
control	3	?	4	264	11	1
control	3	?	4	264	11	1
control	3	?	4	264	11	1
control	3	?	4	264	11	1
control	3	?	4	264	11	1
control	3	?	4	264	11	1
control	3	?	4	264	11	1
control	3	?	4	264	11	1
control	3	?	4	264	11	1
control	3	?	4	264	11	1
control	3	?	4	264	11	1
control	3	?	4	264	11	1
control	3	?	4	264	11	1
control	3	?	4	264	11	1
control	3	?	4	264	11	1
control	3	?	4	264	11	1
control	3	?	4	264	11	1
control	3	?	4	264	11	1
control	3	?	4	264	11	1
control	3	?	4	264	11	1
control	3	?	4	264	11	1
control	3	?	4	264	11	1
control	3	?	4	264	11	1
control	3	?	4	264	11	1
control	3	?	4	264	11	1
control	3	?	4	264	11	1
control	3	?	4	264	11	1
control	3	?	4	264	11	1
MMH594	1	1	1	264	11	1
MMH594	1	1	1	264	11	1
MMH594	1	1	1	264	11	1
MMH594	1	1	1	264	11	1
MMH594	1	1	1	264	11	1
MMH594	1	1	1	264	11	1
MMH594	1	1	1	264	11	1
MMH594	1	1	1	264	11	1
MMH594	1	1	1	264	11	1
MMH594	1	1	1	264	11	1
MMH594	1	1	1	264	11	1
MMH594	1	1	1	264	11	1
MMH594	1	1	1	264	11	1
MMH594	1	1	1	264	11	1
MMH594	1	1	1	264	11	1
MMH594	1	1	1	264	11	1
MMH594	1	1	1	264	11	1
MMH594	1	1	1	264	11	1
MMH594	1	1	1	264	11	1
MMH594	1	1	1	264	11	1
MMH594	1	1	1	264	11	1
MMH594	1	1	1	264	11	1
MMH594	1	1	1	264	11	1
MMH594	1	1	1	264	11	1
MMH594	1	1	1	264	11	1
MMH594	1	1	1	264	11	1
MMH594	1	1	1	264	11	1
MMH594	1	1	1	264	11	1
MMH594	1	1	1	264	11	1
MMH594	1	1	1	264	11	1
MMH594	1	1	1	264	11	1
MMH594	1	1	1	264	11	1
MMH594	1	1	1	264	11	1
MMH594	1	1	1	264	11	1
MMH594	1	1	1	264	11	1
MMH594	1	1	1	264	11	1
MMH594	1	1	1	264	11	1
MMH594	1	1	1	264	11	1
MMH594	1	1	1	264	11	1
MMH594	1	1	1	264	11	1
MMH594	1	1	1	264	11	1
MMH594	1	1	1	264	11	1
MMH594	1	1	1	264	11	1
MMH594	1	1	1	264	11	1
MMH594	1	1	1	264	11	1
MMH594	1	1	2	120	5	0
MMH594	1	1	2	240	10	0
MMH594	1	1	2	264	11	1
MMH594	1	1	2	264	11	1
MMH594	1	1	2	264	11	1
MMH594	1	1	2	264	11	1
MMH594	1	1	2	264	11	1
MMH594	1	1	2	264	11	1
MMH594	1	1	2	264	11	1
MMH594	1	1	2	264	11	1
MMH594	1	1	2	264	11	1
MMH594	1	1	2	264	11	1
MMH594	1	1	2	264	11	1
MMH594	1	1	2	264	11	1
MMH594	1	1	2	264	11	1
MMH594	1	1	2	264	11	1
MMH594	1	1	2	264	11	1
MMH594	1	1	2	264	11	1
MMH594	1	1	2	264	11	1
MMH594	1	1	2	264	11	1
MMH594	1	1	2	264	11	1
MMH594	1	1	2	264	11	1
MMH594	1	1	2	264	11	1
MMH594	1	1	2	264	11	1
MMH594	1	1	2	264	11	1
MMH594	1	1	2	264	11	1
MMH594	1	1	2	264	11	1
MMH594	1	1	2	264	11	1
MMH594	1	1	2	264	11	1
MMH594	1	1	2	264	11	1
MMH594	1	1	2	264	11	1
MMH594	1	1	2	264	11	1
MMH594	1	1	2	264	11	1
MMH594	1	1	2	264	11	1
MMH594	1	1	2	264	11	1
MMH594	1	1	2	264	11	1
MMH594	1	1	2	264	11	1
MMH594	1	1	2	264	11	1
MMH594	1	1	2	264	11	1
MMH594	1	1	2	264	11	1
MMH594	1	1	2	264	11	1
MMH594	1	1	2	264	11	1
MMH594	1	1	2	264	11	1
MMH594	1	1	2	264	11	1
MMH594	1	1	2	264	11	1
MMH594	1	1	3	264	11	1
MMH594	1	1	3	264	11	1
MMH594	1	1	3	264	11	1
MMH594	1	1	3	264	11	1
MMH594	1	1	3	264	11	1
MMH594	1	1	3	264	11	1
MMH594	1	1	3	264	11	1
MMH594	1	1	3	264	11	1
MMH594	1	1	3	264	11	1
MMH594	1	1	3	264	11	1
MMH594	1	1	3	264	11	1
MMH594	1	1	3	264	11	1
MMH594	1	1	3	264	11	1
MMH594	1	1	3	264	11	1
MMH594	1	1	3	264	11	1
MMH594	1	1	3	264	11	1
MMH594	1	1	3	264	11	1
MMH594	1	1	3	264	11	1
MMH594	1	1	3	264	11	1
MMH594	1	1	3	264	11	1
MMH594	1	1	3	264	11	1
MMH594	1	1	3	264	11	1
MMH594	1	1	3	264	11	1
MMH594	1	1	3	264	11	1
MMH594	1	1	3	264	11	1
MMH594	1	1	3	264	11	1
MMH594	1	1	3	264	11	1
MMH594	1	1	3	264	11	1
MMH594	1	1	3	264	11	1
MMH594	1	1	3	264	11	1
MMH594	1	1	3	264	11	1
MMH594	1	1	3	264	11	1
MMH594	1	1	3	264	11	1
MMH594	1	1	3	264	11	1
MMH594	1	1	3	264	11	1
MMH594	1	1	3	264	11	1
MMH594	1	1	3	264	11	1
MMH594	1	1	3	264	11	1
MMH594	1	1	3	264	11	1
MMH594	1	1	3	264	11	1
MMH594	1	1	3	264	11	1
MMH594	1	1	3	264	11	1
MMH594	1	1	3	264	11	1
MMH594	1	1	3	264	11	1
MMH594	1	1	3	264	11	1
MMH594	1	1	4	240	11	0
MMH594	1	1	4	240	11	0
MMH594	1	1	4	264	11	1
MMH594	1	1	4	264	11	1
MMH594	1	1	4	264	11	1
MMH594	1	1	4	264	11	1
MMH594	1	1	4	264	11	1
MMH594	1	1	4	264	11	1
MMH594	1	1	4	264	11	1
MMH594	1	1	4	264	11	1
MMH594	1	1	4	264	11	1
MMH594	1	1	4	264	11	1
MMH594	1	1	4	264	11	1
MMH594	1	1	4	264	11	1
MMH594	1	1	4	264	11	1
MMH594	1	1	4	264	11	1
MMH594	1	1	4	264	11	1
MMH594	1	1	4	264	11	1
MMH594	1	1	4	264	11	1
MMH594	1	1	4	264	11	1
MMH594	1	1	4	264	11	1
MMH594	1	1	4	264	11	1
MMH594	1	1	4	264	11	1
MMH594	1	1	4	264	11	1
MMH594	1	1	4	264	11	1
MMH594	1	1	4	264	11	1
MMH594	1	1	4	264	11	1
MMH594	1	1	4	264	11	1
MMH594	1	1	4	264	11	1
MMH594	1	1	4	264	11	1
MMH594	1	1	4	264	11	1
MMH594	1	1	4	264	11	1
MMH594	1	1	4	264	11	1
MMH594	1	1	4	264	11	1
MMH594	1	1	4	264	11	1
MMH594	1	1	4	264	11	1
MMH594	1	1	4	264	11	1
MMH594	1	1	4	264	11	1
MMH594	1	1	4	264	11	1
MMH594	1	1	4	264	11	1
MMH594	1	1	4	264	11	1
MMH594	1	1	4	264	11	1
MMH594	1	1	4	264	11	1
MMH594	1	1	4	264	11	1
MMH594	1	1	4	264	11	1
FLY1	2	1	1	96	4	0
FLY1	2	1	1	216	9	0
FLY1	2	1	1	264	11	1
FLY1	2	1	1	264	11	1
FLY1	2	1	1	264	11	1
FLY1	2	1	1	264	11	1
FLY1	2	1	1	264	11	1
FLY1	2	1	1	264	11	1
FLY1	2	1	1	264	11	1
FLY1	2	1	1	264	11	1
FLY1	2	1	1	264	11	1
FLY1	2	1	1	264	11	1
FLY1	2	1	1	264	11	1
FLY1	2	1	1	264	11	1
FLY1	2	1	1	264	11	1
FLY1	2	1	1	264	11	1
FLY1	2	1	1	264	11	1
FLY1	2	1	1	264	11	1
FLY1	2	1	1	264	11	1
FLY1	2	1	1	264	11	1
FLY1	2	1	1	264	11	1
FLY1	2	1	1	264	11	1
FLY1	2	1	1	264	11	1
FLY1	2	1	1	264	11	1
FLY1	2	1	1	264	11	1
FLY1	2	1	1	264	11	1
FLY1	2	1	1	264	11	1
FLY1	2	1	1	264	11	1
FLY1	2	1	1	264	11	1
FLY1	2	1	1	264	11	1
FLY1	2	1	1	264	11	1
FLY1	2	1	1	264	11	1
FLY1	2	1	1	264	11	1
FLY1	2	1	1	264	11	1
FLY1	2	1	1	264	11	1
FLY1	2	1	1	264	11	1
FLY1	2	1	1	264	11	1
FLY1	2	1	1	264	11	1
FLY1	2	1	1	264	11	1
FLY1	2	1	1	264	11	1
FLY1	2	1	1	264	11	1
FLY1	2	1	1	264	11	1
FLY1	2	1	1	264	11	1
FLY1	2	1	1	264	11	1
FLY1	2	1	1	264	11	1
FLY1	2	1	2	120	5	0
FLY1	2	1	2	168	7	0
FLY1	2	1	2	264	11	0
FLY1	2	1	2	264	11	1
FLY1	2	1	2	264	11	1
FLY1	2	1	2	264	11	1
FLY1	2	1	2	264	11	1
FLY1	2	1	2	264	11	1
FLY1	2	1	2	264	11	1
FLY1	2	1	2	264	11	1
FLY1	2	1	2	264	11	1
FLY1	2	1	2	264	11	1
FLY1	2	1	2	264	11	1
FLY1	2	1	2	264	11	1
FLY1	2	1	2	264	11	1
FLY1	2	1	2	264	11	1
FLY1	2	1	2	264	11	1
FLY1	2	1	2	264	11	1
FLY1	2	1	2	264	11	1
FLY1	2	1	2	264	11	1
FLY1	2	1	2	264	11	1
FLY1	2	1	2	264	11	1
FLY1	2	1	2	264	11	1
FLY1	2	1	2	264	11	1
FLY1	2	1	2	264	11	1
FLY1	2	1	2	264	11	1
FLY1	2	1	2	264	11	1
FLY1	2	1	2	264	11	1
FLY1	2	1	2	264	11	1
FLY1	2	1	2	264	11	1
FLY1	2	1	2	264	11	1
FLY1	2	1	2	264	11	1
FLY1	2	1	2	264	11	1
FLY1	2	1	2	264	11	1
FLY1	2	1	2	264	11	1
FLY1	2	1	2	264	11	1
FLY1	2	1	2	264	11	1
FLY1	2	1	2	264	11	1
FLY1	2	1	2	264	11	1
FLY1	2	1	2	264	11	1
FLY1	2	1	2	264	11	1
FLY1	2	1	2	264	11	1
FLY1	2	1	2	264	11	1
FLY1	2	1	2	264	11	1
FLY1	2	1	2	264	11	1
FLY1	2	1	3	264	11	0
FLY1	2	1	3	264	11	1
FLY1	2	1	3	264	11	1
FLY1	2	1	3	264	11	1
FLY1	2	1	3	264	11	1
FLY1	2	1	3	264	11	1
FLY1	2	1	3	264	11	1
FLY1	2	1	3	264	11	1
FLY1	2	1	3	264	11	1
FLY1	2	1	3	264	11	1
FLY1	2	1	3	264	11	1
FLY1	2	1	3	264	11	1
FLY1	2	1	3	264	11	1
FLY1	2	1	3	264	11	1
FLY1	2	1	3	264	11	1
FLY1	2	1	3	264	11	1
FLY1	2	1	3	264	11	1
FLY1	2	1	3	264	11	1
FLY1	2	1	3	264	11	1
FLY1	2	1	3	264	11	1
FLY1	2	1	3	264	11	1
FLY1	2	1	3	264	11	1
FLY1	2	1	3	264	11	1
FLY1	2	1	3	264	11	1
FLY1	2	1	3	264	11	1
FLY1	2	1	3	264	11	1
FLY1	2	1	3	264	11	1
FLY1	2	1	3	264	11	1
FLY1	2	1	3	264	11	1
FLY1	2	1	3	264	11	1
FLY1	2	1	3	264	11	1
FLY1	2	1	3	264	11	1
FLY1	2	1	3	264	11	1
FLY1	2	1	3	264	11	1
FLY1	2	1	3	264	11	1
FLY1	2	1	3	264	11	1
FLY1	2	1	3	264	11	1
FLY1	2	1	3	264	11	1
FLY1	2	1	3	264	11	1
FLY1	2	1	3	264	11	1
FLY1	2	1	3	264	11	1
FLY1	2	1	3	264	11	1
FLY1	2	1	3	264	11	1
FLY1	2	1	3	264	11	1
FLY1	2	1	3	264	11	1
FLY1	2	1	4	24	1	0
FLY1	2	1	4	96	4	0
FLY1	2	1	4	264	11	1
FLY1	2	1	4	264	11	1
FLY1	2	1	4	264	11	1
FLY1	2	1	4	264	11	1
FLY1	2	1	4	264	11	1
FLY1	2	1	4	264	11	1
FLY1	2	1	4	264	11	1
FLY1	2	1	4	264	11	1
FLY1	2	1	4	264	11	1
FLY1	2	1	4	264	11	1
FLY1	2	1	4	264	11	1
FLY1	2	1	4	264	11	1
FLY1	2	1	4	264	11	1
FLY1	2	1	4	264	11	1
FLY1	2	1	4	264	11	1
FLY1	2	1	4	264	11	1
FLY1	2	1	4	264	11	1
FLY1	2	1	4	264	11	1
FLY1	2	1	4	264	11	1
FLY1	2	1	4	264	11	1
FLY1	2	1	4	264	11	1
FLY1	2	1	4	264	11	1
FLY1	2	1	4	264	11	1
FLY1	2	1	4	264	11	1
FLY1	2	1	4	264	11	1
FLY1	2	1	4	264	11	1
FLY1	2	1	4	264	11	1
FLY1	2	1	4	264	11	1
FLY1	2	1	4	264	11	1
FLY1	2	1	4	264	11	1
FLY1	2	1	4	264	11	1
FLY1	2	1	4	264	11	1
FLY1	2	1	4	264	11	1
FLY1	2	1	4	264	11	1
FLY1	2	1	4	264	11	1
FLY1	2	1	4	264	11	1
FLY1	2	1	4	264	11	1
FLY1	2	1	4	264	11	1
FLY1	2	1	4	264	11	1
FLY1	2	1	4	264	11	1
FLY1	2	1	4	264	11	1
FLY1	2	1	4	264	11	1
FLY1	2	1	4	264	11	1

## Sheet: supplement2
CAGE	TREATMENT	LYSOZYME
1	C	0
1	C	0
1	C	0
1	C	0
3	C	0
3	C	0
3	C	0
3	C	0
1	MMH_1	0
1	MMH_1	24.884
1	MMH_1	9.58578
1	MMH_1	0
3	MMH_1	13.9949
3	MMH_1	0
3	MMH_1	0
3	MMH_1	97.1588
1	MMH_0.5	0
1	MMH_0.5	0
1	MMH_0.5	0
1	MMH_0.5	0
3	MMH_0.5	0
3	MMH_0.5	70.9951
3	MMH_0.5	0
3	MMH_0.5	0
1	FLY_0.5	0
1	FLY_0.5	0
1	FLY_0.5	0
1	FLY_0.5	0
3	FLY_0.5	0
3	FLY_0.5	0
3	FLY_0.5	0
3	FLY_0.5	0
1	FLY_1	0
1	FLY_1	0
1	FLY_1	0
1	FLY_1	0
3	FLY_1	0
3	FLY_1	0
3	FLY_1	0
3	FLY_1	0

## Sheet: ROS
sample	ROS	Protein	ROS/Protein level mg/ml	x100
C_1	5.77747	697.243	0.00828616	0.828616
C_1	24.8406	340.084	0.0730424	7.30424
C_1	12.2981	282.737	0.0434965	4.34965
C_2	19.403	299.441	0.0647973	6.47973
C_2	12.6411	578.452	0.0218533	2.18533
C_2	25.8846	809.136	0.0319905	3.19905
C_3	11.2622	508.374	0.0221535	2.21535
C_3	#NUM!	443.304	#NUM!	#NUM!
C_3	3.94167	297.054	0.0132692	1.32692
C_4	9.81946	268.436	0.0365803	3.65803
C_4	7.1611	225.627	0.0317387	3.17387
C_4	8.99287	244.634	0.0367604	3.67604
MMH_1	16.4122	424.059	0.0387026	3.87026
MMH_1	32.6403	340.084	0.0959771	9.59771
MMH_1	27.1384	450.525	0.0602374	6.02374
MMH_2	1.61431	218.507	0.00738789	0.738789
MMH_2	12.1119	306.606	0.0395032	3.95032
MMH_2	8.05155	294.667	0.0273242	2.73242
MMH_3	26.4507	1090.17	0.0242629	2.42629
MMH_3	20.1047	359.245	0.0559637	5.59637
MMH_3	2.17317	651.128	0.00333755	0.333755
MMH_4	7.8944	371.231	0.0212655	2.12655
MMH_4	5.19816	433.679	0.0119862	1.19862
MMH_4	10.883	258.91	0.0420338	4.20338
FLY_1	50.0493	537.35	0.0931411	9.31411
FLY_1	25.1321	316.164	0.0794909	7.94909
FLY_1	16.9736	287.508	0.059037	5.9037
FLY_2	13.4962	440.897	0.0306108	3.06108
FLY_2	8.37117	508.374	0.0164666	1.64666
FLY_2	12.2483	452.932	0.0270422	2.70422
FLY_3	12.6318	409.638	0.0308366	3.08366
FLY_3	19.7606	738.555	0.0267557	2.67557
FLY_3	8.03375	299.441	0.0268292	2.68292
FLY_4	#NUM!	354.452	#NUM!	#NUM!
FLY_4	#NUM!	294.667	#NUM!	#NUM!
FLY_4	16.1345	287.508	0.0561186	5.61186
THIA_1	20.3119	337.69	0.0601495	6.01495
THIA_1	33.7605	335.297	0.100688	10.0688
THIA_1	32.9247	450.525	0.0730809	7.30809
THIA_2	9.6781	235.127	0.0411612	4.11612
THIA_2	11.0438	228.001	0.0484377	4.84377
THIA_2	4.61256	605.08	0.00762306	0.762306
THIA_3	42.6101	651.128	0.0654404	6.54404
THIA_3	8.15456	328.119	0.0248524	2.48524
THIA_3	0.808315	395.226	0.0020452	0.20452
THIA_4	8.02324	292.28	0.0274505	2.74505
THIA_4	7.39861	249.391	0.0296667	2.96667
THIA_4	#NUM!	354.452	#NUM!	#NUM!
MMH+THIA_1	3.21766	440.897	0.00729799	0.729799
MMH+THIA_1	2.80087	792.088	0.00353606	0.353606
MMH+THIA_1	#NUM!	380.825	#NUM!	#NUM!
MMH+THIA_2	19.0604	452.932	0.0420822	4.20822
MMH+THIA_2	57.7762	1901.42	0.0303857	3.03857
MMH+THIA_2	13.9006	371.231	0.0374447	3.74447
MMH+THIA_3	1.28302	585.712	0.00219053	0.219053
MMH+THIA_3	11.431	563.939	0.02027	2.027
MMH+THIA_3	6.95056	566.357	0.0122724	1.22724
MMH+THIA_4	31.7027	549.432	0.0577008	5.77008
MMH+THIA_4	58.3849	1161.29	0.0502761	5.02761
MMH+THIA_4	56.954	383.225	0.148618	14.8618
FLY+THIA_1	25.422	254.357	0.0999462	9.99462
FLY+THIA_1	17.2224	352.591	0.0488454	4.88454
FLY+THIA_1	6.99143	260.886	0.0267988	2.67988
FLY+THIA_2	17.1306	431.577	0.0396929	3.96929
FLY+THIA_2	15.3276	388.754	0.0394276	3.94276
FLY+THIA_2	58.984	646.818	0.0911911	9.11911
FLY+THIA_3	18.2683	212.006	0.0861688	8.61688
FLY+THIA_3	4.0176	565.492	0.00710461	0.710461
FLY+THIA_3	5.6695	385.463	0.0147083	1.47083
FLY+THIA_4	18.0337	331.255	0.0544406	5.44406
FLY+THIA_4	22.9835	318.139	0.0722438	7.22438
FLY+THIA_4	0.795871	213.632	0.00372543	0.372543
MMH+FLY_1	49.7089	262.518	0.189354	18.9354
MMH+FLY_1	9.4495	428.28	0.0220638	2.20638
MMH+FLY_1	62.9308	267.417	0.235328	23.5328
MMH+FLY_2	22.4898	247.832	0.0907463	9.07463
MMH+FLY_2	9.31989	369.02	0.0252558	2.52558
MMH+FLY_2	24.6655	247.832	0.099525	9.9525
MMH+FLY_3	53.4882	448.07	0.119375	11.9375
MMH+FLY_3	4.89925	342.74	0.0142944	1.42944
MMH+FLY_3	8.92264	367.376	0.0242875	2.42875
MMH+FLY_4	2.05398	234.792	0.00874811	0.874811
MMH+FLY_4	27.0257	626.882	0.0431113	4.31113
MMH+FLY_4	2.3199	336.176	0.00690084	0.690084
MMH+FLY+THIA_1	4.35232	373.951	0.0116387	1.16387
MMH+FLY+THIA_1	2.17151	275.586	0.00787962	0.787962
MMH+FLY+THIA_1	0.923513	323.056	0.00285868	0.285868
MMH+FLY+THIA_2	16.34	314.861	0.051896	5.1896
MMH+FLY+THIA_2	4.61063	648.479	0.00710991	0.710991
MMH+FLY+THIA_2	60.7831	461.273	0.131772	13.1772
MMH+FLY+THIA_3	12.1093	336.176	0.0360207	3.60207
MMH+FLY+THIA_3	5.13537	265.784	0.0193216	1.93216
MMH+FLY+THIA_3	12.1007	295.211	0.0409899	4.09899
MMH+FLY+THIA_4	10.8168	265.784	0.0406977	4.06977
MMH+FLY+THIA_4	11.6892	226.649	0.0515741	5.15741
MMH+FLY+THIA_4	3.9216	357.518	0.010969	1.0969
